# Supplementary material for: Forest structure, plants, arthropods, scale, or birds’ functional groups: What key factor are forest birds responding to?
Source: PLoS One. 2024 May 31;19(5):e0304421. doi: 10.1371/journal.pone.0304421 (PMC11142435; doi:10.1371/journal.pone.0304421)
Supplement: S4 Table — Response is abundance in all cases. Parameter Estimates and Standardized Solution are shown for each SEM. block/group: block and group in multigroup SEM; s.e. standard error. The table is attached as an extra excel file for the 14 SEM. (XLSX) [file pone.0304421.s008.xlsx]

## Sheet: Table S4 A
				Parameter Estimates											fit.m1			Sandardized Solution	Sandardized Solution
	Model: m1	operator		block	group	estimate	s.e.	z	p-value	Lower CI	Upper CI				lhs	op	rhs	group	standardized estimate	s.e.	z	p-value	Lower CI	Upper CI
1	bird_abundance	~	entropy			0.355	0.076	4.664	0	0.206	0.504			1	bird_abundance	~	entropy		0.144	0.03	4.778	0	0.085	0.204
2	bird_abundance	~	q9			-0.116	0.022	-5.37	0	-0.159	-0.074			2	bird_abundance	~	q9		-0.175	0.032	-5.452	0	-0.237	-0.112
3	bird_abundance	~	RegenerA			0.097	0.083	1.176	0.24	-0.065	0.259			3	bird_abundance	~	RegenerA		0.035	0.03	1.175	0.24	-0.024	0.094
4	bird_abundance	~	Covershrubs			-0.003	0.006	-0.581	0.561	-0.014	0.008			4	bird_abundance	~	Covershrubs		-0.017	0.03	-0.581	0.561	-0.076	0.041
5	arthropod_abundance	~	entropy			0.166	0.049	3.409	0.001	0.071	0.262			5	arthropod_abundance	~	entropy		0.041	0.012	3.401	0.001	0.017	0.064
6	arthropod_abundance	~	q9			0.382	0.014	26.641	0	0.354	0.41			6	arthropod_abundance	~	q9		0.344	0.012	27.814	0	0.32	0.369
7	arthropod_abundance	~	RegenerA			0.931	0.048	19.436	0	0.837	1.025			7	arthropod_abundance	~	RegenerA		0.202	0.011	19.16	0	0.182	0.223
8	arthropod_abundance	~	Covershrubs			-0.036	0.004	-10.15	0	-0.043	-0.029			8	arthropod_abundance	~	Covershrubs		-0.117	0.012	-10.029	0	-0.14	-0.094
9	bird_abundance	~	arthropod_abundance			0.012	0.014	0.826	0.409	-0.016	0.04			9	bird_abundance	~	arthropod_abundance		0.02	0.024	0.827	0.408	-0.027	0.067
10	wing_length	~	bird_abundance			-0.101	0.065	-1.566	0.117	-0.228	0.025			10	wing_length	~	bird_abundance		-0.043	0.028	-1.571	0.116	-0.097	0.011
11	bill_length	~	bird_abundance			-0.239	0.051	-4.69	0	-0.34	-0.139			11	bill_length	~	bird_abundance		-0.123	0.026	-4.743	0	-0.173	-0.072
12	tarsus_length	~	bird_abundance			-0.161	0.046	-3.51	0	-0.251	-0.071			12	tarsus_length	~	bird_abundance		-0.107	0.031	-3.494	0	-0.167	-0.047
13	RegenerA	~	Covershrubs			0.031	0.003	11.938	0	0.026	0.037			13	RegenerA	~	Covershrubs		0.471	0.039	11.967	0	0.394	0.548
14	q9	~	Covershrubs			0.559	1.831	0.305	0.76	-3.029	4.147			14	q9	~	Covershrubs		2.024	6.628	0.305	0.76	-10.967	15.015
15	entropy	~	Covershrubs			0.262	0.87	0.301	0.763	-1.442	1.967			15	entropy	~	Covershrubs		3.5	11.625	0.301	0.763	-19.283	26.284
16	forest	=~	q9			1	0	NA	NA	1	1			16	forest	=~	q9		2.707	9.169	0.295	0.768	-15.264	20.679
17	forest	=~	RegenerA			0.001	0	4.594	0	0.001	0.002			17	forest	=~	RegenerA		0.016	0.054	0.295	0.768	-0.09	0.122
18	forest	=~	entropy			0.475	0.001	478.112	0	0.473	0.477			18	forest	=~	entropy		4.742	16.076	0.295	0.768	-26.766	36.25
19	forest	=~	Covershrubs			-1.048	3.871	-0.271	0.787	-8.634	6.539			19	forest	=~	Covershrubs		-0.783	0.376	-2.085	0.037	-1.52	-0.047
20	traits	=~	wing_length			1	0	NA	NA	1	1			20	traits	=~	wing_length		0.636	12.058	0.053	0.958	-22.998	24.27
21	traits	=~	bill_length			2.369	1.287	1.841	0.066	-0.153	4.892			21	traits	=~	bill_length		1.801	34.147	0.053	0.958	-65.125	68.728
22	traits	=~	tarsus_length			1.59	1.409	1.129	0.259	-1.171	4.352			22	traits	=~	tarsus_length		1.569	29.778	0.053	0.958	-56.794	59.932
23	bird_abundance	~~	bird_abundance			0.013	0.001	17.636	0	0.011	0.014			23	bird_abundance	~~	bird_abundance		0.975	0.008	122.52	0	0.96	0.991
24	bill_length	~~	bill_length			-0.114	6.203	-0.018	0.985	-12.272	12.044			24	bill_length	~~	bill_length		-2.26	123.017	-0.018	0.985	-243.368	238.848
25	Covershrubs	~~	Covershrubs			0.151	0.231	0.656	0.512	-0.301	0.604			25	Covershrubs	~~	Covershrubs		0.386	0.589	0.656	0.512	-0.767	1.54
26	entropy	~~	entropy			-0.017	0.149	-0.114	0.909	-0.308	0.274			26	entropy	~~	entropy		-7.733	67.613	-0.114	0.909	-140.252	124.786
27	q9	~~	q9			-0.055	0.658	-0.084	0.933	-1.345	1.235			27	q9	~~	q9		-1.841	22.027	-0.084	0.933	-45.013	41.332
28	RegenerA	~~	RegenerA			0.001	0	26.489	0	0.001	0.001			28	RegenerA	~~	RegenerA		0.79	0.007	112.832	0	0.776	0.804
29	tarsus_length	~~	tarsus_length			-0.044	2.798	-0.016	0.987	-5.528	5.44			29	tarsus_length	~~	tarsus_length		-1.473	93.448	-0.016	0.987	-184.628	181.681
30	forest	~~	forest			0.219	1.484	0.148	0.883	-2.69	3.128			30	forest	~~	forest		1	0	NA	NA	1	1
31	wing_length	~~	wing_length			0.043	1.105	0.039	0.969	-2.123	2.208			31	wing_length	~~	wing_length		0.594	15.341	0.039	0.969	-29.474	30.661
32	arthropod_abundance	~~	arthropod_abundance			0.032	0.001	57.438	0	0.031	0.034			32	arthropod_abundance	~~	arthropod_abundance		0.882	0.006	139.847	0	0.869	0.894
33	q9	~~	entropy			-0.036	0.313	-0.115	0.908	-0.649	0.577			33	q9	~~	entropy		-1.176	1.944	-0.605	0.545	-4.987	2.636
34	q9	~~	RegenerA			-0.003	0.001	-2.662	0.008	-0.004	-0.001			34	q9	~~	RegenerA		-0.291	1.635	-0.178	0.859	-3.495	2.913
35	RegenerA	~~	entropy			-0.001	0	-1.635	0.102	-0.002	0			35	RegenerA	~~	entropy		-0.151	0.567	-0.266	0.79	-1.262	0.961
36	wing_length	~~	bill_length			-0.042	2.618	-0.016	0.987	-5.173	5.089			36	wing_length	~~	bill_length		-0.6	28.936	-0.021	0.983	-57.312	56.113
37	bill_length	~~	tarsus_length			-0.087	4.163	-0.021	0.983	-8.246	8.073			37	bill_length	~~	tarsus_length		-1.223	13.297	-0.092	0.927	-27.285	24.839
38	wing_length	~~	tarsus_length			-0.008	1.758	-0.005	0.996	-3.453	3.437			38	wing_length	~~	tarsus_length		-0.183	37.041	-0.005	0.996	-72.782	72.416
39	forest	~1				0.717	2.022	0.355	0.723	-3.247	4.681			39	forest	~1			1.532	9.492	0.161	0.872	-17.072	20.136
40	arthropod_abundance	~1				3.124	0.029	107.438	0	3.067	3.181			40	arthropod_abundance	~1			16.282	0.217	75.087	0	15.857	16.707
41	bird_abundance	~1				0.251	0.064	3.898	0	0.125	0.378			41	bird_abundance	~1			2.183	0.569	3.839	0	1.069	3.297
42	wing_length	~1				2.02	0.024	84.911	0	1.973	2.067			42	wing_length	~1			7.526	0.111	67.623	0	7.308	7.745
43	bill_length	~1				1.326	0.019	71.1	0	1.29	1.363			43	bill_length	~1			5.906	0.095	62.044	0	5.719	6.092
44	tarsus_length	~1				1.423	0.017	84.821	0	1.39	1.456			44	tarsus_length	~1			8.224	0.118	69.968	0	7.994	8.454
45	Covershrubs	~1				1.856	4.863	0.382	0.703	-7.675	11.386			45	Covershrubs	~1			2.964	7.766	0.382	0.703	-12.258	18.186
46	traits	~~	traits			0.029	1.105	0.026	0.979	-2.137	2.195			46	traits	~~	traits		1	0	NA	NA	1	1
47	forest	~~	traits			0	0	0.5	0.617	0	0.001			47	forest	~~	traits		0.001	0.028	0.052	0.958	-0.054	0.056
48	q9	~1				0	0	NA	NA	0	0			48	q9	~1			0	0	NA	NA	0	0
49	RegenerA	~1				0	0	NA	NA	0	0			49	RegenerA	~1			0	0	NA	NA	0	0
50	entropy	~1				0	0	NA	NA	0	0			50	entropy	~1			0	0	NA	NA	0	0
51	traits	~1				0	0	NA	NA	0	0			51	traits	~1			0	0	NA	NA	0	0
	Model: fit.m2	operator		block	group	estimate	s.e.	z	p-value	Lower CI	Upper CI				lhs	op	rhs	group	standardized estimate	s.e.	z	p-value	Lower CI	Upper CI
1	bird_abundance	~	entropy			0.156	0.031	5.061	0	0.095	0.216			1	bird_abundance	~	entropy		0.155	0.03	5.219	0	0.097	0.213
2	bird_abundance	~	q9			-0.187	0.032	-5.766	0	-0.25	-0.123			2	bird_abundance	~	q9		-0.186	0.031	-5.91	0	-0.247	-0.124
3	bird_abundance	~	RegenerA			0.041	0.031	1.343	0.179	-0.019	0.102			3	bird_abundance	~	RegenerA		0.041	0.031	1.343	0.179	-0.019	0.101
4	bird_abundance	~	Covershrubs			-0.019	0.03	-0.615	0.539	-0.078	0.041			4	bird_abundance	~	Covershrubs		-0.019	0.03	-0.615	0.538	-0.078	0.041
5	bird_abundance	~	wing_length			0.157	0.054	2.9	0.004	0.051	0.263			5	bird_abundance	~	wing_length		0.156	0.052	2.994	0.003	0.054	0.258
6	bird_abundance	~	bill_length			-0.085	0.036	-2.351	0.019	-0.156	-0.014			6	bird_abundance	~	bill_length		-0.085	0.036	-2.333	0.02	-0.156	-0.014
7	bird_abundance	~	tarsus_length			-0.207	0.072	-2.867	0.004	-0.349	-0.066			7	bird_abundance	~	tarsus_length		-0.206	0.07	-2.952	0.003	-0.343	-0.069
8	arthropod_abundance	~	bird_abundance			0.018	0.021	0.845	0.398	-0.024	0.06			8	arthropod_abundance	~	bird_abundance		0.018	0.021	0.845	0.398	-0.024	0.06
9	arthropod_abundance	~	entropy			0.038	0.012	3.042	0.002	0.013	0.062			9	arthropod_abundance	~	entropy		0.038	0.012	3.036	0.002	0.013	0.062
10	arthropod_abundance	~	q9			0.348	0.014	25.698	0	0.321	0.374			10	arthropod_abundance	~	q9		0.348	0.013	26.772	0	0.322	0.373
11	arthropod_abundance	~	RegenerA			0.202	0.01	19.266	0	0.181	0.222			11	arthropod_abundance	~	RegenerA		0.202	0.011	18.991	0	0.181	0.223
12	arthropod_abundance	~	Covershrubs			-0.117	0.012	-10.098	0	-0.14	-0.094			12	arthropod_abundance	~	Covershrubs		-0.117	0.012	-9.98	0	-0.14	-0.094
13	RegenerA	~	Covershrubs			0.222	NA	NA	NA	NA	NA			13	RegenerA	~	Covershrubs		0.222	NA	NA	NA	NA	NA
14	q9	~	Covershrubs			0.214	0.797	0.269	0.788	-1.347	1.775			14	q9	~	Covershrubs		0.214	0.759	0.282	0.778	-1.274	1.703
15	entropy	~	Covershrubs			0.094	NA	NA	NA	NA	NA			15	entropy	~	Covershrubs		0.094	NA	NA	NA	NA	NA
16	forest	=~	q9			1	0	NA	NA	1	1			16	forest	=~	q9		0.711	0.285	2.491	0.013	0.151	1.27
17	forest	=~	RegenerA			-0.761	NA	NA	NA	NA	NA			17	forest	=~	RegenerA		-0.541	NA	NA	NA	NA	NA
18	forest	=~	entropy			0.994	3.76	0.264	0.792	-6.375	8.363			18	forest	=~	entropy		0.706	1.998	0.354	0.724	-3.209	4.622
19	forest	=~	Covershrubs			-0.615	NA	NA	NA	NA	NA			19	forest	=~	Covershrubs		-0.437	0.694	-0.63	0.529	-1.797	0.923
20	traits	=~	wing_length			1	0	NA	NA	1	1			20	traits	=~	wing_length		0.735	NA	NA	NA	NA	NA
21	traits	=~	bill_length			0.783	NA	NA	NA	NA	NA			21	traits	=~	bill_length		0.575	NA	NA	NA	NA	NA
22	traits	=~	tarsus_length			1.028	1.034	0.994	0.32	-0.999	3.054			22	traits	=~	tarsus_length		0.755	0.558	1.355	0.175	-0.337	1.848
23	bird_abundance	~~	bird_abundance			0.95	0.053	17.999	0	0.847	1.054			23	bird_abundance	~~	bird_abundance		0.941	0.013	71.999	0	0.915	0.967
24	bill_length	~~	bill_length			0.669	NA	NA	NA	NA	NA			24	bill_length	~~	bill_length		0.669	NA	NA	NA	NA	NA
25	Covershrubs	~~	Covershrubs			0.809	0.886	0.913	0.361	-0.927	2.544			25	Covershrubs	~~	Covershrubs		0.809	0.607	1.333	0.182	-0.38	1.998
26	entropy	~~	entropy			0.55	2.232	0.247	0.805	-3.824	4.924			26	entropy	~~	entropy		0.55	2.68	0.205	0.837	-4.702	5.803
27	q9	~~	q9			0.582	NA	NA	NA	NA	NA			27	q9	~~	q9		0.582	NA	NA	NA	NA	NA
28	RegenerA	~~	RegenerA			0.553	1.82	0.304	0.761	-3.015	4.121			28	RegenerA	~~	RegenerA		0.553	0.252	2.191	0.028	0.058	1.048
29	tarsus_length	~~	tarsus_length			0.429	NA	NA	NA	NA	NA			29	tarsus_length	~~	tarsus_length		0.429	0.842	0.51	0.61	-1.222	2.08
30	traits	~~	traits			0.54	NA	NA	NA	NA	NA			30	traits	~~	traits		1	NA	NA	NA	NA	NA
31	forest	~~	forest			0.505	0.41	1.231	0.218	-0.299	1.31			31	forest	~~	forest		1	0	NA	NA	1	1
32	wing_length	~~	wing_length			0.46	0.212	2.165	0.03	0.044	0.876			32	wing_length	~~	wing_length		0.46	NA	NA	NA	NA	NA
33	arthropod_abundance	~~	arthropod_abundance			0.881	0.015	57.463	0	0.851	0.911			33	arthropod_abundance	~~	arthropod_abundance		0.881	0.006	139.159	0	0.869	0.894
34	q9	~~	entropy			0.118	1.213	0.097	0.923	-2.26	2.496			34	q9	~~	entropy		0.208	1.749	0.119	0.905	-3.221	3.637
35	q9	~~	RegenerA			-0.023	NA	NA	NA	NA	NA			35	q9	~~	RegenerA		-0.041	NA	NA	NA	NA	NA
36	RegenerA	~~	entropy			-0.034	1.027	-0.033	0.973	-2.048	1.979			36	RegenerA	~~	entropy		-0.062	1.686	-0.037	0.971	-3.366	3.242
37	wing_length	~~	bill_length			0.033	NA	NA	NA	NA	NA			37	wing_length	~~	bill_length		0.06	NA	NA	NA	NA	NA
38	bill_length	~~	tarsus_length			0.173	NA	NA	NA	NA	NA			38	bill_length	~~	tarsus_length		0.324	NA	NA	NA	NA	NA
39	wing_length	~~	tarsus_length			0.276	0.315	0.877	0.381	-0.341	0.894			39	wing_length	~~	tarsus_length		0.622	NA	NA	NA	NA	NA
40	forest	~1				0	6.2	0	1	-12.153	12.153			40	forest	~1			0	8.724	0	1	-17.098	17.098
41	traits	~1				0	1.292	0	1	-2.532	2.532			41	traits	~1			0	1.757	0	1	-3.444	3.444
42	arthropod_abundance	~1				0.001	0.01	0.05	0.96	-0.02	0.021			42	arthropod_abundance	~1			0.001	0.01	0.05	0.96	-0.02	0.021
43	bird_abundance	~1				-0.029	0.028	-1.004	0.315	-0.084	0.027			43	bird_abundance	~1			-0.028	0.029	-0.983	0.326	-0.085	0.028
44	q9	~1				0	2.314	0	1	-4.536	4.536			44	q9	~1			0	2.315	0	1	-4.537	4.537
45	RegenerA	~1				0	NA	NA	NA	NA	NA			45	RegenerA	~1			0	NA	NA	NA	NA	NA
46	entropy	~1				0	3.895	0	1	-7.634	7.634			46	entropy	~1			0	3.895	0	1	-7.635	7.635
47	Covershrubs	~1				0	1.748	0	1	-3.427	3.427			47	Covershrubs	~1			0	1.749	0	1	-3.427	3.427
48	wing_length	~1				0	1.29	0	1	-2.527	2.527			48	wing_length	~1			0	1.29	0	1	-2.528	2.528
49	bill_length	~1				0	0.893	0	1	-1.751	1.751			49	bill_length	~1			0	0.893	0	1	-1.751	1.751
50	tarsus_length	~1				0	1.503	0	1	-2.946	2.946			50	tarsus_length	~1			0	1.503	0	1	-2.946	2.946
51	forest	~~	traits			0	0.009	0	1	-0.017	0.017			51	forest	~~	traits		0	0.017	0	1	-0.033	0.033
	Model: fit.m3na	operator		block	group	estimate	s.e.	z	p-value	Lower CI	Upper CI				lhs	op	rhs	group	standardized estimate	s.e.	z	p-value	Lower CI	Upper CI
1	bird_abundance	~	entropy			0.154	0.031	4.991	0	0.094	0.215			1	bird_abundance	~	entropy		0.153	0.03	5.153	0	0.095	0.212
2	bird_abundance	~	q9			-0.185	0.033	-5.655	0	-0.249	-0.121			2	bird_abundance	~	q9		-0.184	0.032	-5.8	0	-0.246	-0.122
3	bird_abundance	~	RegenerA			0.042	0.031	1.343	0.179	-0.019	0.102			3	bird_abundance	~	RegenerA		0.041	0.031	1.342	0.179	-0.019	0.101
4	bird_abundance	~	Covershrubs			-0.018	0.03	-0.602	0.547	-0.078	0.041			4	bird_abundance	~	Covershrubs		-0.018	0.03	-0.602	0.547	-0.077	0.041
5	bird_abundance	~	wing_length			0.156	0.054	2.882	0.004	0.05	0.261			5	bird_abundance	~	wing_length		0.155	0.052	2.974	0.003	0.053	0.257
6	bird_abundance	~	bill_length			-0.085	0.036	-2.353	0.019	-0.156	-0.014			6	bird_abundance	~	bill_length		-0.085	0.036	-2.335	0.02	-0.156	-0.014
7	bird_abundance	~	tarsus_length			-0.208	0.072	-2.871	0.004	-0.35	-0.066			7	bird_abundance	~	tarsus_length		-0.207	0.07	-2.957	0.003	-0.344	-0.07
8	forest	=~	q9			1	0	NA	NA	1	1			8	forest	=~	q9		0.655	0.013	49.756	0	0.629	0.681
9	forest	=~	RegenerA			-0.957	0.036	-26.43	0	-1.027	-0.886			9	forest	=~	RegenerA		-0.626	0.017	-35.818	0	-0.661	-0.592
10	forest	=~	entropy			1.159	0.025	46.652	0	1.11	1.207			10	forest	=~	entropy		0.759	0.012	63.205	0	0.735	0.782
11	forest	=~	Covershrubs			-0.537	0.035	-15.472	0	-0.604	-0.469			11	forest	=~	Covershrubs		-0.351	0.015	-23.182	0	-0.381	-0.322
12	traits	=~	wing_length			1	0	NA	NA	1	1			12	traits	=~	wing_length		0.79	0.016	47.937	0	0.758	0.822
13	traits	=~	bill_length			0.731	0.012	59.795	0	0.707	0.755			13	traits	=~	bill_length		0.578	0.015	38.842	0	0.549	0.607
14	traits	=~	tarsus_length			1.332	0.039	34.486	0	1.257	1.408			14	traits	=~	tarsus_length		1.053	0.016	66.703	0	1.022	1.084
15	bird_abundance	~~	bird_abundance			0.95	0.053	17.999	0	0.847	1.054			15	bird_abundance	~~	bird_abundance		0.939	0.014	69.135	0	0.912	0.965
16	bill_length	~~	bill_length			0.666	0.024	27.558	0	0.619	0.714			16	bill_length	~~	bill_length		0.666	0.017	38.764	0	0.633	0.7
17	Covershrubs	~~	Covershrubs			0.876	0.012	75.992	0	0.854	0.899			17	Covershrubs	~~	Covershrubs		0.877	0.011	82.336	0	0.856	0.897
18	entropy	~~	entropy			0.424	0.019	22.751	0	0.388	0.461			18	entropy	~~	entropy		0.424	0.018	23.311	0	0.389	0.46
19	q9	~~	q9			0.571	0.011	53.711	0	0.55	0.592			19	q9	~~	q9		0.571	0.017	33.153	0	0.538	0.605
20	RegenerA	~~	RegenerA			0.608	0.022	27.745	0	0.565	0.651			20	RegenerA	~~	RegenerA		0.608	0.022	27.748	0	0.565	0.651
21	tarsus_length	~~	tarsus_length			-0.108	0.033	-3.269	0.001	-0.173	-0.043			21	tarsus_length	~~	tarsus_length		-0.108	0.033	-3.249	0.001	-0.173	-0.043
22	traits	~~	traits			0.624	0.022	28.549	0	0.581	0.667			22	traits	~~	traits		1	0	NA	NA	1	1
23	forest	~~	forest			0.429	0.025	17.061	0	0.379	0.478			23	forest	~~	forest		1	0	NA	NA	1	1
24	wing_length	~~	wing_length			0.376	0.03	12.37	0	0.316	0.435			24	wing_length	~~	wing_length		0.376	0.026	14.429	0	0.325	0.427
25	forest	~1				0	0.008	0	1	-0.016	0.016			25	forest	~1			0	0.013	0	1	-0.025	0.025
26	traits	~1				0	0.008	0	1	-0.016	0.016			26	traits	~1			0	0.01	0	1	-0.02	0.02
27	bird_abundance	~1				-0.03	0.028	-1.046	0.296	-0.085	0.026			27	bird_abundance	~1			-0.029	0.029	-1.022	0.307	-0.086	0.027
28	Covershrubs	~1				0	0.011	0	1	-0.021	0.021			28	Covershrubs	~1			0	0.011	0	1	-0.021	0.021
29	forest	~~	traits			0	0.006	0	1	-0.012	0.012			29	forest	~~	traits		0	0.012	0	1	-0.023	0.023
30	q9	~1				0	0	NA	NA	0	0			30	q9	~1			0	0	NA	NA	0	0
31	RegenerA	~1				0	0	NA	NA	0	0			31	RegenerA	~1			0	0	NA	NA	0	0
32	entropy	~1				0	0	NA	NA	0	0			32	entropy	~1			0	0	NA	NA	0	0
33	wing_length	~1				0	0	NA	NA	0	0			33	wing_length	~1			0	0	NA	NA	0	0
34	bill_length	~1				0	0	NA	NA	0	0			34	bill_length	~1			0	0	NA	NA	0	0
35	tarsus_length	~1				0	0	NA	NA	0	0			35	tarsus_length	~1			0	0	NA	NA	0	0
	Model: fit.m4na	operator		block	group	estimate	s.e.	z	p-value	Lower CI	Upper CI				lhs	op	rhs	group	standardized estimate	s.e.	z	p-value	Lower CI	Upper CI
1	bird_abundance	~	entropy			0.05	0.032	1.547	0.122	-0.013	0.114			1	bird_abundance	~	entropy		0.023	0.015	1.551	0.121	-0.006	0.052
2	bird_abundance	~	q9			-0.073	0.032	-2.283	0.022	-0.135	-0.01			2	bird_abundance	~	q9		-0.033	0.014	-2.29	0.022	-0.061	-0.005
3	bird_abundance	~	RegenerA			-0.009	0.033	-0.275	0.783	-0.074	0.055			3	bird_abundance	~	RegenerA		-0.004	0.015	-0.275	0.783	-0.033	0.025
4	bird_abundance	~	Covershrubs			0.028	0.03	0.94	0.347	-0.03	0.086			4	bird_abundance	~	Covershrubs		0.013	0.013	0.941	0.346	-0.014	0.039
5	wing_length	~	bird_abundance			-0.365	0.013	-27.113	0	-0.392	-0.339			5	wing_length	~	bird_abundance		-0.804	0.008	-107.164	0	-0.819	-0.789
6	bill_length	~	bird_abundance			-0.249	0.01	-24.157	0	-0.269	-0.229			6	bill_length	~	bird_abundance		-0.548	0.013	-43.066	0	-0.573	-0.523
7	tarsus_length	~	bird_abundance			-0.382	0.014	-27.527	0	-0.41	-0.355			7	tarsus_length	~	bird_abundance		-0.841	0.007	-127.927	0	-0.854	-0.828
8	forest	=~	q9			1	0	NA	NA	1	1			8	forest	=~	q9		0.655	0.013	49.756	0	0.629	0.681
9	forest	=~	RegenerA			-0.957	0.036	-26.43	0	-1.027	-0.886			9	forest	=~	RegenerA		-0.626	0.017	-35.818	0	-0.661	-0.592
10	forest	=~	entropy			1.159	0.025	46.652	0	1.11	1.207			10	forest	=~	entropy		0.759	0.012	63.205	0	0.735	0.782
11	forest	=~	Covershrubs			-0.537	0.035	-15.472	0	-0.604	-0.469			11	forest	=~	Covershrubs		-0.351	0.015	-23.182	0	-0.381	-0.322
12	bird_abundance	~~	bird_abundance			4.836	0.372	13.015	0	4.107	5.564			12	bird_abundance	~~	bird_abundance		0.999	0.001	1185.52	0	0.997	1.001
13	bill_length	~~	bill_length			0.7	0.021	33.302	0	0.659	0.741			13	bill_length	~~	bill_length		0.7	0.014	50.192	0	0.672	0.727
14	Covershrubs	~~	Covershrubs			0.876	0.012	75.991	0	0.854	0.899			14	Covershrubs	~~	Covershrubs		0.877	0.011	82.335	0	0.856	0.897
15	entropy	~~	entropy			0.424	0.019	22.751	0	0.388	0.461			15	entropy	~~	entropy		0.424	0.018	23.311	0	0.389	0.46
16	q9	~~	q9			0.571	0.011	53.711	0	0.55	0.592			16	q9	~~	q9		0.571	0.017	33.152	0	0.538	0.605
17	RegenerA	~~	RegenerA			0.608	0.022	27.745	0	0.565	0.651			17	RegenerA	~~	RegenerA		0.608	0.022	27.748	0	0.565	0.651
18	tarsus_length	~~	tarsus_length			0.292	0.011	26.062	0	0.27	0.314			18	tarsus_length	~~	tarsus_length		0.292	0.011	26.442	0	0.271	0.314
19	forest	~~	forest			0.429	0.025	17.061	0	0.379	0.478			19	forest	~~	forest		1	0	NA	NA	1	1
20	wing_length	~~	wing_length			0.354	0.015	23.928	0	0.325	0.383			20	wing_length	~~	wing_length		0.354	0.012	29.328	0	0.33	0.377
21	forest	~1				0	0.008	0	1	-0.016	0.016			21	forest	~1			0	0.013	0	1	-0.025	0.025
22	bird_abundance	~1				-0.575	0.05	-11.608	0	-0.672	-0.478			22	bird_abundance	~1			-0.261	0.02	-12.92	0	-0.301	-0.222
23	wing_length	~1				-0.21	0.018	-11.622	0	-0.245	-0.175			23	wing_length	~1			-0.21	0.018	-11.595	0	-0.246	-0.175
24	bill_length	~1				-0.143	0.016	-8.969	0	-0.174	-0.112			24	bill_length	~1			-0.143	0.016	-8.712	0	-0.175	-0.111
25	tarsus_length	~1				-0.22	0.019	-11.7	0	-0.257	-0.183			25	tarsus_length	~1			-0.22	0.019	-11.446	0	-0.257	-0.182
26	Covershrubs	~1				0	0.011	0	1	-0.021	0.021			26	Covershrubs	~1			0	0.011	0	1	-0.021	0.021
27	q9	~1				0	0	NA	NA	0	0			27	q9	~1			0	0	NA	NA	0	0
28	RegenerA	~1				0	0	NA	NA	0	0			28	RegenerA	~1			0	0	NA	NA	0	0
29	entropy	~1				0	0	NA	NA	0	0			29	entropy	~1			0	0	NA	NA	0	0
	Model: fit.X2	operator		block	group	estimate	s.e.	z	p-value	Lower CI	Upper CI				lhs	op	rhs	group	standardized estimate	s.e.	z	p-value	Lower CI	Upper CI
1	bird_abundance	~	Covershrubs			0.004	0.031	0.128	0.898	-0.057	0.065			1	bird_abundance	~	Covershrubs		0.004	0.031	0.128	0.898	-0.057	0.065
2	bird_abundance	~	number_herbs			-0.154	0.029	-5.331	0	-0.211	-0.098			2	bird_abundance	~	number_herbs		-0.154	0.029	-5.406	0	-0.21	-0.098
3	bird_abundance	~	boleZone3			-0.091	0.06	-1.51	0.131	-0.209	0.027			3	bird_abundance	~	boleZone3		-0.091	0.06	-1.519	0.129	-0.208	0.026
4	bird_abundance	~	edgeN3			-0.007	0.058	-0.122	0.903	-0.12	0.106			4	bird_abundance	~	edgeN3		-0.007	0.057	-0.122	0.903	-0.12	0.106
5	bird_abundance	~	entropy			0.065	0.043	1.521	0.128	-0.019	0.148			5	bird_abundance	~	entropy		0.065	0.043	1.513	0.13	-0.019	0.148
6	bird_abundance	~	gapN1			0.004	0.05	0.086	0.932	-0.093	0.102			6	bird_abundance	~	gapN1		0.004	0.05	0.086	0.932	-0.093	0.102
7	bird_abundance	~	lochSD			-0.154	0.083	-1.842	0.065	-0.317	0.01			7	bird_abundance	~	lochSD		-0.153	0.081	-1.88	0.06	-0.313	0.007
8	bird_abundance	~	q9			-0.043	0.1	-0.425	0.671	-0.24	0.154			8	bird_abundance	~	q9		-0.043	0.101	-0.424	0.672	-0.24	0.154
9	bird_abundance	~	RegenerA			0.058	0.045	1.29	0.197	-0.03	0.147			9	bird_abundance	~	RegenerA		0.058	0.045	1.298	0.194	-0.03	0.146
10	bird_abundance	~	southFraction1			0.176	0.063	2.792	0.005	0.052	0.299			10	bird_abundance	~	southFraction1		0.175	0.061	2.859	0.004	0.055	0.295
11	bird_abundance	~	southN3			-0.042	0.047	-0.894	0.371	-0.133	0.05			11	bird_abundance	~	southN3		-0.042	0.046	-0.896	0.37	-0.133	0.049
12	bird_abundance	~	Volumen			0.029	0.045	0.65	0.516	-0.058	0.116			12	bird_abundance	~	Volumen		0.029	0.044	0.651	0.515	-0.058	0.116
13	bird_abundance	~	wing_length			-0.089	0.08	-1.11	0.267	-0.246	0.068			13	bird_abundance	~	wing_length		-0.089	0.08	-1.107	0.268	-0.246	0.068
14	bird_abundance	~	body_length			-0.404	0.24	-1.684	0.092	-0.874	0.066			14	bird_abundance	~	body_length		-0.403	0.238	-1.692	0.091	-0.87	0.064
15	bird_abundance	~	tail_length			0.024	0.09	0.266	0.79	-0.153	0.201			15	bird_abundance	~	tail_length		0.024	0.09	0.266	0.791	-0.153	0.201
16	bird_abundance	~	bill_length			-0.172	0.051	-3.398	0.001	-0.271	-0.073			16	bird_abundance	~	bill_length		-0.172	0.051	-3.398	0.001	-0.271	-0.073
17	bird_abundance	~	tarsus_length			-0.208	0.076	-2.715	0.007	-0.358	-0.058			17	bird_abundance	~	tarsus_length		-0.207	0.075	-2.769	0.006	-0.354	-0.061
18	bird_abundance	~	body_mass			0.358	0.195	1.837	0.066	-0.024	0.74			18	bird_abundance	~	body_mass		0.357	0.192	1.859	0.063	-0.019	0.734
19	bird_abundance	~	wing_span			0.364	0.151	2.413	0.016	0.068	0.659			19	bird_abundance	~	wing_span		0.363	0.15	2.412	0.016	0.068	0.658
20	arthropod_abundance	~	bird_abundance			-0.002	0.02	-0.097	0.923	-0.041	0.037			20	arthropod_abundance	~	bird_abundance		-0.002	0.016	-0.097	0.923	-0.033	0.03
21	arthropod_abundance	~	Covershrubs			-0.051	0.012	-4.303	0	-0.075	-0.028			21	arthropod_abundance	~	Covershrubs		-0.042	0.01	-4.211	0	-0.062	-0.022
22	arthropod_abundance	~	number_herbs			-0.179	0.011	-16.569	0	-0.2	-0.158			22	arthropod_abundance	~	number_herbs		-0.146	0.008	-17.519	0	-0.162	-0.13
23	arthropod_abundance	~	boleZone3			0.416	0.025	16.927	0	0.368	0.465			23	arthropod_abundance	~	boleZone3		0.34	0.017	19.603	0	0.306	0.374
24	arthropod_abundance	~	edgeN3			-0.272	0.016	-17.359	0	-0.303	-0.241			24	arthropod_abundance	~	edgeN3		-0.222	0.014	-16.421	0	-0.249	-0.196
25	arthropod_abundance	~	entropy			0.163	0.015	10.745	0	0.133	0.193			25	arthropod_abundance	~	entropy		0.133	0.011	11.982	0	0.111	0.155
26	arthropod_abundance	~	gapN1			0.497	0.019	26.268	0	0.46	0.535			26	arthropod_abundance	~	gapN1		0.406	0.012	35.239	0	0.384	0.429
27	arthropod_abundance	~	lochSD			0.588	0.028	21.131	0	0.533	0.642			27	arthropod_abundance	~	lochSD		0.48	0.017	27.863	0	0.446	0.514
28	arthropod_abundance	~	q9			0.003	0.033	0.085	0.932	-0.061	0.067			28	arthropod_abundance	~	q9		0.002	0.027	0.085	0.932	-0.05	0.055
29	arthropod_abundance	~	RegenerA			0.292	0.013	22.125	0	0.266	0.318			29	arthropod_abundance	~	RegenerA		0.239	0.012	19.256	0	0.214	0.263
30	arthropod_abundance	~	southFraction1			0.112	0.018	6.249	0	0.077	0.147			30	arthropod_abundance	~	southFraction1		0.091	0.015	6.041	0	0.062	0.121
31	arthropod_abundance	~	southN3			0.159	0.009	17.243	0	0.141	0.177			31	arthropod_abundance	~	southN3		0.13	0.008	15.875	0	0.114	0.146
32	arthropod_abundance	~	Volumen			-0.142	0.009	-15.802	0	-0.16	-0.125			32	arthropod_abundance	~	Volumen		-0.116	0.009	-12.638	0	-0.134	-0.098
33	RegenerA	~	Covershrubs			0.533	0.01	53.569	0	0.514	0.553			33	RegenerA	~	Covershrubs		0.533	0.008	69.837	0	0.518	0.548
34	q9	~	Covershrubs			-0.248	0.01	-24.182	0	-0.268	-0.228			34	q9	~	Covershrubs		-0.248	0.01	-25.606	0	-0.267	-0.229
35	entropy	~	Covershrubs			-0.357	0.01	-35.99	0	-0.376	-0.337			35	entropy	~	Covershrubs		-0.357	0.008	-42.343	0	-0.373	-0.34
36	forest	=~	Covershrubs			1	0	NA	NA	1	1			36	forest	=~	Covershrubs		0.265	0.011	23.394	0	0.243	0.287
37	forest	=~	number_herbs			0.887	0.041	21.723	0	0.807	0.967			37	forest	=~	number_herbs		0.235	0.012	19.906	0	0.212	0.258
38	forest	=~	boleZone3			1.148	0.098	11.719	0	0.956	1.34			38	forest	=~	boleZone3		0.304	0.017	18.319	0	0.272	0.337
39	forest	=~	edgeN3			3.455	0.145	23.903	0	3.172	3.738			39	forest	=~	edgeN3		0.916	0.004	252.817	0	0.909	0.923
40	forest	=~	entropy			2.024	0.112	18.012	0	1.804	2.245			40	forest	=~	entropy		0.537	0.011	48.586	0	0.515	0.558
41	forest	=~	gapN1			-0.829	0.061	-13.654	0	-0.948	-0.71			41	forest	=~	gapN1		-0.22	0.014	-15.762	0	-0.247	-0.192
42	forest	=~	lochSD			2.311	0.102	22.688	0	2.111	2.511			42	forest	=~	lochSD		0.612	0.01	60.14	0	0.593	0.632
43	forest	=~	q9			2.156	0.128	16.84	0	1.905	2.407			43	forest	=~	q9		0.571	0.015	37.755	0	0.542	0.601
44	forest	=~	RegenerA			-1.068	0.091	-11.771	0	-1.246	-0.89			44	forest	=~	RegenerA		-0.283	0.015	-18.477	0	-0.313	-0.253
45	forest	=~	southFraction1			3.234	0.14	23.123	0	2.96	3.508			45	forest	=~	southFraction1		0.857	0.005	169.747	0	0.847	0.867
46	forest	=~	southN3			2.558	0.126	20.358	0	2.312	2.804			46	forest	=~	southN3		0.678	0.009	78.195	0	0.661	0.695
47	forest	=~	Volumen			1.874	0.144	13.037	0	1.592	2.156			47	forest	=~	Volumen		0.497	0.014	36.725	0	0.47	0.523
48	traits	=~	wing_length			1	0	NA	NA	1	1			48	traits	=~	wing_length		0.921	0.005	184.265	0	0.911	0.931
49	traits	=~	body_length			1.08	0.003	378.794	0	1.075	1.086			49	traits	=~	body_length		0.995	0	4269.8	0	0.995	0.995
50	traits	=~	tail_length			0.964	0.005	182.547	0	0.953	0.974			50	traits	=~	tail_length		0.888	0.003	258.843	0	0.881	0.894
51	traits	=~	bill_length			0.764	0.011	67.906	0	0.742	0.786			51	traits	=~	bill_length		0.704	0.008	88.244	0	0.688	0.719
52	traits	=~	tarsus_length			0.992	0.006	157.596	0	0.98	1.005			52	traits	=~	tarsus_length		0.914	0.002	581.848	0	0.911	0.917
53	traits	=~	body_mass			1.076	0.003	349.525	0	1.07	1.082			53	traits	=~	body_mass		0.991	0	4905.24	0	0.991	0.992
54	traits	=~	wing_span			1.067	0.002	445.119	0	1.062	1.072			54	traits	=~	wing_span		0.983	0	2278.02	0	0.982	0.984
55	bird_abundance	~~	bird_abundance			0.917	0.05	18.272	0	0.819	1.015			55	bird_abundance	~~	bird_abundance		0.913	0.02	44.854	0	0.873	0.953
56	bill_length	~~	bill_length			0.505	0.016	32.077	0	0.474	0.535			56	bill_length	~~	bill_length		0.505	0.011	44.94	0	0.483	0.527
57	Covershrubs	~~	Covershrubs			0.93	0.009	105.307	0	0.912	0.947			57	Covershrubs	~~	Covershrubs		0.93	0.006	154.828	0	0.918	0.942
58	entropy	~~	entropy			0.686	0.015	46.42	0	0.657	0.715			58	entropy	~~	entropy		0.686	0.011	61.965	0	0.665	0.708
59	q9	~~	q9			0.687	0.014	49.407	0	0.66	0.714			59	q9	~~	q9		0.687	0.016	42.412	0	0.655	0.719
60	RegenerA	~~	RegenerA			0.716	0.022	32.222	0	0.672	0.759			60	RegenerA	~~	RegenerA		0.716	0.008	92.839	0	0.7	0.731
61	tarsus_length	~~	tarsus_length			0.165	0.002	70.104	0	0.16	0.169			61	tarsus_length	~~	tarsus_length		0.165	0.003	57.401	0	0.159	0.17
62	traits	~~	traits			0.848	0.013	63.651	0	0.822	0.874			62	traits	~~	traits		1	0	NA	NA	1	1
63	forest	~~	forest			0.07	0.006	11.433	0	0.058	0.082			63	forest	~~	forest		1	0	NA	NA	1	1
64	wing_length	~~	wing_length			0.152	0.011	13.943	0	0.13	0.173			64	wing_length	~~	wing_length		0.152	0.009	16.469	0	0.134	0.17
65	arthropod_abundance	~~	arthropod_abundance			0.696	0.012	57.715	0	0.673	0.72			65	arthropod_abundance	~~	arthropod_abundance		0.465	0.015	32.016	0	0.436	0.493
66	entropy	~~	q9			0.239	0.01	24.662	0	0.22	0.258			66	entropy	~~	q9		0.348	0.011	32.676	0	0.327	0.369
67	q9	~~	RegenerA			-0.184	0.012	-14.939	0	-0.208	-0.16			67	q9	~~	RegenerA		-0.262	0.013	-19.485	0	-0.289	-0.236
68	entropy	~~	RegenerA			-0.202	0.012	-17.435	0	-0.225	-0.18			68	entropy	~~	RegenerA		-0.289	0.013	-21.652	0	-0.315	-0.263
69	wing_length	~~	bill_length			-0.192	0.013	-14.792	0	-0.217	-0.166			69	wing_length	~~	bill_length		-0.693	0.012	-58.086	0	-0.717	-0.67
70	bill_length	~~	tarsus_length			-0.035	0.003	-11.51	0	-0.041	-0.029			70	bill_length	~~	tarsus_length		-0.122	0.011	-11.455	0	-0.143	-0.101
71	wing_length	~~	tarsus_length			-0.01	0.001	-14.052	0	-0.012	-0.009			71	wing_length	~~	tarsus_length		-0.064	0.004	-15.736	0	-0.072	-0.056
72	forest	~1				0	0.003	0	1	-0.006	0.006			72	forest	~1			0	0.011	0	1	-0.023	0.023
73	traits	~1				0	0.01	0	1	-0.02	0.02			73	traits	~1			0	0.011	0	1	-0.022	0.022
74	arthropod_abundance	~1				0	0.009	-0.007	0.994	-0.018	0.018			74	arthropod_abundance	~1			0	0.007	-0.007	0.994	-0.015	0.015
75	bird_abundance	~1				-0.035	0.03	-1.147	0.251	-0.093	0.024			75	bird_abundance	~1			-0.034	0.031	-1.122	0.262	-0.095	0.026
76	q9	~1				0	0.009	0	1	-0.018	0.018			76	q9	~1			0	0.009	0	1	-0.018	0.018
77	RegenerA	~1				0	0.009	0	1	-0.018	0.018			77	RegenerA	~1			0	0.009	0	1	-0.018	0.018
78	entropy	~1				0	0.009	0	1	-0.018	0.018			78	entropy	~1			0	0.009	0	1	-0.018	0.018
79	Covershrubs	~1				0	0.011	0	1	-0.021	0.021			79	Covershrubs	~1			0	0.011	0	1	-0.021	0.021
80	wing_length	~1				0	0.004	0	1	-0.008	0.008			80	wing_length	~1			0	0.004	0	1	-0.008	0.008
81	bill_length	~1				0	0.008	0	1	-0.015	0.015			81	bill_length	~1			0	0.008	0	1	-0.015	0.015
82	tarsus_length	~1				0	0.005	0	1	-0.009	0.009			82	tarsus_length	~1			0	0.005	0	1	-0.009	0.009
83	number_herbs	~~	number_herbs			0.945	0.018	52.407	0	0.909	0.98			83	number_herbs	~~	number_herbs		0.945	0.006	170.218	0	0.934	0.956
84	boleZone3	~~	boleZone3			0.907	0.015	62.359	0	0.879	0.936			84	boleZone3	~~	boleZone3		0.907	0.01	89.804	0	0.888	0.927
85	edgeN3	~~	edgeN3			0.161	0.007	24.451	0	0.149	0.174			85	edgeN3	~~	edgeN3		0.162	0.007	24.347	0	0.149	0.175
86	gapN1	~~	gapN1			0.952	0.012	77.255	0	0.927	0.976			86	gapN1	~~	gapN1		0.952	0.006	155.218	0	0.94	0.964
87	lochSD	~~	lochSD			0.625	0.011	54.475	0	0.602	0.647			87	lochSD	~~	lochSD		0.625	0.012	50.092	0	0.6	0.649
88	southFraction1	~~	southFraction1			0.265	0.008	34.56	0	0.25	0.28			88	southFraction1	~~	southFraction1		0.265	0.009	30.651	0	0.248	0.282
89	southN3	~~	southN3			0.54	0.028	19.415	0	0.486	0.595			89	southN3	~~	southN3		0.54	0.012	45.968	0	0.517	0.563
90	Volumen	~~	Volumen			0.753	0.041	18.354	0	0.673	0.834			90	Volumen	~~	Volumen		0.753	0.013	56.088	0	0.727	0.78
91	body_length	~~	body_length			0.01	0	23.008	0	0.009	0.011			91	body_length	~~	body_length		0.01	0	21.412	0	0.009	0.011
92	tail_length	~~	tail_length			0.212	0.009	24.61	0	0.195	0.229			92	tail_length	~~	tail_length		0.212	0.006	34.826	0	0.2	0.224
93	body_mass	~~	body_mass			0.017	0	50.639	0	0.017	0.018			93	body_mass	~~	body_mass		0.017	0	43.623	0	0.017	0.018
94	wing_span	~~	wing_span			0.034	0.001	45.519	0	0.033	0.036			94	wing_span	~~	wing_span		0.034	0.001	40.299	0	0.033	0.036
95	forest	~~	traits			0	0.003	0	1	-0.005	0.005			95	forest	~~	traits		0	0.011	0	1	-0.022	0.022
96	number_herbs	~1				0	0	NA	NA	0	0			96	number_herbs	~1			0	0	NA	NA	0	0
97	boleZone3	~1				0	0	NA	NA	0	0			97	boleZone3	~1			0	0	NA	NA	0	0
98	edgeN3	~1				0	0	NA	NA	0	0			98	edgeN3	~1			0	0	NA	NA	0	0
99	gapN1	~1				0	0	NA	NA	0	0			99	gapN1	~1			0	0	NA	NA	0	0
100	lochSD	~1				0	0	NA	NA	0	0			100	lochSD	~1			0	0	NA	NA	0	0
101	southFraction1	~1				0	0	NA	NA	0	0			101	southFraction1	~1			0	0	NA	NA	0	0
102	southN3	~1				0	0	NA	NA	0	0			102	southN3	~1			0	0	NA	NA	0	0
103	Volumen	~1				0	0	NA	NA	0	0			103	Volumen	~1			0	0	NA	NA	0	0
104	body_length	~1				0	0	NA	NA	0	0			104	body_length	~1			0	0	NA	NA	0	0
105	tail_length	~1				0	0	NA	NA	0	0			105	tail_length	~1			0	0	NA	NA	0	0
106	body_mass	~1				0	0	NA	NA	0	0			106	body_mass	~1			0	0	NA	NA	0	0
107	wing_span	~1				0	0	NA	NA	0	0			107	wing_span	~1			0	0	NA	NA	0	0
	Model: fit.Y1	operator		block	group	estimate	s.e.	z	p-value	Lower CI	Upper CI				lhs	op	rhs	group	standardized estimate	s.e.	z	p-value	Lower CI	Upper CI
1	bird_abundance	~	Covershrubs			0.067	0.093	0.722	0.47	-0.116	0.25			1	bird_abundance	~	Covershrubs		0.015	0.02	0.724	0.469	-0.025	0.055
2	bird_abundance	~	number_herbs			-0.051	0.233	-0.218	0.827	-0.507	0.405			2	bird_abundance	~	number_herbs		-0.011	0.051	-0.218	0.828	-0.111	0.088
3	bird_abundance	~	boleZone3			-0.177	0.536	-0.33	0.742	-1.227	0.874			3	bird_abundance	~	boleZone3		-0.039	0.117	-0.33	0.741	-0.268	0.19
4	bird_abundance	~	edgeN3			0.061	0.355	0.173	0.863	-0.634	0.757			4	bird_abundance	~	edgeN3		0.013	0.077	0.173	0.863	-0.138	0.165
5	bird_abundance	~	entropy			0.013	0.221	0.057	0.955	-0.42	0.445			5	bird_abundance	~	entropy		0.003	0.048	0.057	0.955	-0.092	0.097
6	bird_abundance	~	gapN1			-0.087	0.629	-0.139	0.89	-1.319	1.145			6	bird_abundance	~	gapN1		-0.019	0.137	-0.139	0.89	-0.288	0.25
7	bird_abundance	~	lochSD			-0.135	0.749	-0.181	0.857	-1.604	1.333			7	bird_abundance	~	lochSD		-0.03	0.163	-0.181	0.856	-0.35	0.291
8	bird_abundance	~	q9			0.013	0.203	0.064	0.949	-0.385	0.411			8	bird_abundance	~	q9		0.003	0.044	0.064	0.949	-0.084	0.09
9	bird_abundance	~	RegenerA			-0.08	0.378	-0.212	0.832	-0.82	0.66			9	bird_abundance	~	RegenerA		-0.017	0.082	-0.212	0.832	-0.179	0.144
10	bird_abundance	~	southFraction1			0.035	0.187	0.185	0.853	-0.332	0.401			10	bird_abundance	~	southFraction1		0.008	0.041	0.185	0.853	-0.072	0.088
11	bird_abundance	~	southN3			-0.054	0.22	-0.244	0.807	-0.485	0.377			11	bird_abundance	~	southN3		-0.012	0.048	-0.244	0.807	-0.106	0.082
12	bird_abundance	~	Volumen			0.041	0.201	0.203	0.839	-0.353	0.435			12	bird_abundance	~	Volumen		0.009	0.044	0.203	0.839	-0.077	0.095
13	arthropod_abundance	~	bird_abundance			-0.002	0.042	-0.055	0.956	-0.084	0.079			13	arthropod_abundance	~	bird_abundance		-0.009	0.159	-0.055	0.956	-0.32	0.302
14	arthropod_abundance	~	Covershrubs			-0.051	0.012	-4.203	0	-0.075	-0.027			14	arthropod_abundance	~	Covershrubs		-0.043	0.01	-4.18	0	-0.063	-0.023
15	arthropod_abundance	~	number_herbs			-0.179	0.011	-15.82	0	-0.201	-0.157			15	arthropod_abundance	~	number_herbs		-0.149	0.009	-15.868	0	-0.167	-0.13
16	arthropod_abundance	~	boleZone3			0.416	0.027	15.491	0	0.364	0.469			16	arthropod_abundance	~	boleZone3		0.346	0.02	17.244	0	0.307	0.386
17	arthropod_abundance	~	edgeN3			-0.272	0.017	-16.464	0	-0.304	-0.24			17	arthropod_abundance	~	edgeN3		-0.226	0.013	-16.971	0	-0.252	-0.2
18	arthropod_abundance	~	entropy			0.163	0.015	10.802	0	0.133	0.193			18	arthropod_abundance	~	entropy		0.136	0.012	11.741	0	0.113	0.158
19	arthropod_abundance	~	gapN1			0.497	0.021	24.124	0	0.457	0.538			19	arthropod_abundance	~	gapN1		0.414	0.014	30.438	0	0.387	0.441
20	arthropod_abundance	~	lochSD			0.588	0.03	19.491	0	0.528	0.647			20	arthropod_abundance	~	lochSD		0.489	0.021	23.705	0	0.449	0.529
21	arthropod_abundance	~	q9			0.003	0.033	0.089	0.929	-0.061	0.067			21	arthropod_abundance	~	q9		0.002	0.027	0.089	0.929	-0.051	0.056
22	arthropod_abundance	~	RegenerA			0.292	0.014	21.339	0	0.265	0.319			22	arthropod_abundance	~	RegenerA		0.243	0.012	19.706	0	0.219	0.267
23	arthropod_abundance	~	southFraction1			0.111	0.018	6.227	0	0.076	0.146			23	arthropod_abundance	~	southFraction1		0.093	0.015	6.081	0	0.063	0.123
24	arthropod_abundance	~	southN3			0.159	0.01	16.535	0	0.14	0.178			24	arthropod_abundance	~	southN3		0.133	0.008	16.524	0	0.117	0.148
25	arthropod_abundance	~	Volumen			-0.142	0.01	-14.543	0	-0.161	-0.123			25	arthropod_abundance	~	Volumen		-0.118	0.01	-12.086	0	-0.138	-0.099
26	bird_abundance	~	arthropod_abundance			0.046	1.254	0.037	0.971	-2.412	2.503			26	bird_abundance	~	arthropod_abundance		0.012	0.329	0.037	0.971	-0.632	0.656
27	bill_length	~	bird_abundance			-0.134	0.008	-16.689	0	-0.15	-0.118			27	bill_length	~	bird_abundance		-0.615	0.009	-66.68	0	-0.633	-0.597
28	body_length	~	bird_abundance			-0.201	0.012	-17.368	0	-0.224	-0.178			28	body_length	~	bird_abundance		-0.921	0.004	-244.69	0	-0.929	-0.914
29	body_mass	~	bird_abundance			-0.201	0.012	-17.356	0	-0.224	-0.178			29	body_mass	~	bird_abundance		-0.922	0.004	-253.845	0	-0.929	-0.915
30	tail_length	~	bird_abundance			-0.185	0.011	-17.229	0	-0.206	-0.164			30	tail_length	~	bird_abundance		-0.847	0.004	-204.265	0	-0.855	-0.839
31	tarsus_length	~	bird_abundance			-0.191	0.011	-17.245	0	-0.212	-0.169			31	tarsus_length	~	bird_abundance		-0.873	0.004	-221.725	0	-0.881	-0.866
32	wing_length	~	bird_abundance			-0.19	0.011	-17.342	0	-0.211	-0.168			32	wing_length	~	bird_abundance		-0.868	0.006	-150.819	0	-0.88	-0.857
33	wing_span	~	bird_abundance			-0.202	0.012	-17.374	0	-0.225	-0.179			33	wing_span	~	bird_abundance		-0.925	0.004	-245.46	0	-0.932	-0.918
34	forest	=~	Covershrubs			1	0	NA	NA	1	1			34	forest	=~	Covershrubs		0.09	0.009	10.313	0	0.073	0.107
35	forest	=~	number_herbs			2.737	0.237	11.537	0	2.272	3.202			35	forest	=~	number_herbs		0.247	0.009	28.903	0	0.23	0.264
36	forest	=~	boleZone3			-8.699	0.838	-10.378	0	-10.342	-7.056			36	forest	=~	boleZone3		-0.785	0.006	-138.73	0	-0.797	-0.774
37	forest	=~	edgeN3			-3.854	0.41	-9.395	0	-4.658	-3.05			37	forest	=~	edgeN3		-0.348	0.013	-27.019	0	-0.373	-0.323
38	forest	=~	entropy			-5.7	0.547	-10.411	0	-6.773	-4.627			38	forest	=~	entropy		-0.515	0.01	-50.536	0	-0.535	-0.495
39	forest	=~	gapN1			6.703	0.675	9.936	0	5.381	8.025			39	forest	=~	gapN1		0.605	0.005	126.809	0	0.596	0.615
40	forest	=~	lochSD			-7.662	0.783	-9.78	0	-9.198	-6.127			40	forest	=~	lochSD		-0.692	0.005	-148.551	0	-0.701	-0.683
41	forest	=~	q9			-11.527	1.127	-10.229	0	-13.736	-9.318			41	forest	=~	q9		-1.041	0.003	-382.785	0	-1.046	-1.035
42	forest	=~	RegenerA			3.399	0.383	8.885	0	2.649	4.149			42	forest	=~	RegenerA		0.307	0.019	16.056	0	0.269	0.344
43	forest	=~	southFraction1			-1.98	0.26	-7.615	0	-2.49	-1.471			43	forest	=~	southFraction1		-0.179	0.014	-12.699	0	-0.206	-0.151
44	forest	=~	southN3			-1.156	0.182	-6.359	0	-1.512	-0.799			44	forest	=~	southN3		-0.104	0.012	-8.54	0	-0.128	-0.08
45	forest	=~	Volumen			-7.861	0.826	-9.519	0	-9.48	-6.242			45	forest	=~	Volumen		-0.71	0.009	-79.462	0	-0.727	-0.692
46	bird_abundance	~~	bird_abundance			20.975	2.471	8.487	0	16.131	25.818			46	bird_abundance	~~	bird_abundance		0.998	0.006	165.378	0	0.986	1.01
47	bill_length	~~	bill_length			0.622	0.017	36.292	0	0.588	0.655			47	bill_length	~~	bill_length		0.622	0.011	54.778	0	0.599	0.644
48	Covershrubs	~~	Covershrubs			0.992	0.008	119.876	0	0.976	1.008			48	Covershrubs	~~	Covershrubs		0.992	0.002	627.356	0	0.989	0.995
49	entropy	~~	entropy			0.735	0.015	48.644	0	0.705	0.765			49	entropy	~~	entropy		0.735	0.01	70.135	0	0.715	0.756
50	q9	~~	q9			-0.083	0.005	-18.03	0	-0.092	-0.074			50	q9	~~	q9		-0.083	0.006	-14.702	0	-0.094	-0.072
51	body_length	~~	body_length			0.152	0.007	21.668	0	0.138	0.165			51	body_length	~~	body_length		0.152	0.007	21.85	0	0.138	0.165
52	body_mass	~~	body_mass			0.15	0.007	22.078	0	0.137	0.163			52	body_mass	~~	body_mass		0.15	0.007	22.37	0	0.137	0.163
53	tail_length	~~	tail_length			0.283	0.01	28.877	0	0.264	0.303			53	tail_length	~~	tail_length		0.283	0.007	40.35	0	0.269	0.297
54	wing_span	~~	wing_span			0.144	0.007	20.51	0	0.131	0.158			54	wing_span	~~	wing_span		0.144	0.007	20.685	0	0.131	0.158
55	RegenerA	~~	RegenerA			0.906	0.022	42.051	0	0.863	0.948			55	RegenerA	~~	RegenerA		0.906	0.012	77.215	0	0.883	0.929
56	tarsus_length	~~	tarsus_length			0.237	0.007	34.65	0	0.224	0.251			56	tarsus_length	~~	tarsus_length		0.237	0.007	34.463	0	0.224	0.251
57	forest	~~	forest			0.008	0.002	5.135	0	0.005	0.011			57	forest	~~	forest		1	0	NA	NA	1	1
58	wing_length	~~	wing_length			0.246	0.012	19.943	0	0.222	0.27			58	wing_length	~~	wing_length		0.246	0.01	24.593	0	0.226	0.266
59	arthropod_abundance	~~	arthropod_abundance			0.696	0.012	57.416	0	0.673	0.72			59	arthropod_abundance	~~	arthropod_abundance		0.482	0.013	37.535	0	0.457	0.508
60	forest	~1				0	0.001	0	1	-0.002	0.002			60	forest	~1			0	0.012	0	1	-0.024	0.024
61	arthropod_abundance	~1				-0.003	0.06	-0.054	0.957	-0.121	0.115			61	arthropod_abundance	~1			-0.003	0.05	-0.054	0.957	-0.101	0.096
62	bird_abundance	~1				-1.419	0.135	-10.543	0	-1.683	-1.155			62	bird_abundance	~1			-0.31	0.019	-16.036	0	-0.347	-0.272
63	wing_length	~1				-0.269	0.019	-14.349	0	-0.306	-0.232			63	wing_length	~1			-0.269	0.019	-14.399	0	-0.305	-0.232
64	bill_length	~1				-0.19	0.016	-11.943	0	-0.222	-0.159			64	bill_length	~1			-0.19	0.016	-11.57	0	-0.223	-0.158
65	tarsus_length	~1				-0.27	0.018	-14.672	0	-0.307	-0.234			65	tarsus_length	~1			-0.27	0.019	-14.272	0	-0.307	-0.233
66	body_length	~1				-0.285	0.02	-14.488	0	-0.324	-0.247			66	body_length	~1			-0.285	0.02	-14.259	0	-0.324	-0.246
67	body_mass	~1				-0.286	0.02	-14.587	0	-0.324	-0.247			67	body_mass	~1			-0.285	0.02	-14.367	0	-0.324	-0.246
68	tail_length	~1				-0.262	0.019	-14.091	0	-0.299	-0.226			68	tail_length	~1			-0.262	0.018	-14.346	0	-0.298	-0.226
69	wing_span	~1				-0.286	0.019	-14.699	0	-0.325	-0.248			69	wing_span	~1			-0.286	0.02	-14.461	0	-0.325	-0.248
70	q9	~1				0	0.004	0	1	-0.008	0.008			70	q9	~1			0	0.004	0	1	-0.008	0.008
71	RegenerA	~1				0	0.01	0	1	-0.02	0.02			71	RegenerA	~1			0	0.01	0	1	-0.02	0.02
72	entropy	~1				0	0.01	0	1	-0.019	0.019			72	entropy	~1			0	0.01	0	1	-0.019	0.019
73	Covershrubs	~1				0	0.011	0	1	-0.021	0.021			73	Covershrubs	~1			0	0.011	0	1	-0.021	0.021
74	number_herbs	~~	number_herbs			0.939	0.018	52.108	0	0.903	0.974			74	number_herbs	~~	number_herbs		0.939	0.004	222.114	0	0.931	0.947
75	boleZone3	~~	boleZone3			0.383	0.008	47.57	0	0.367	0.399			75	boleZone3	~~	boleZone3		0.383	0.009	43.082	0	0.366	0.401
76	edgeN3	~~	edgeN3			0.879	0.016	54.223	0	0.847	0.911			76	edgeN3	~~	edgeN3		0.879	0.009	98.08	0	0.861	0.897
77	gapN1	~~	gapN1			0.634	0.008	77.121	0	0.618	0.65			77	gapN1	~~	gapN1		0.634	0.006	109.7	0	0.622	0.645
78	lochSD	~~	lochSD			0.521	0.006	82.381	0	0.509	0.534			78	lochSD	~~	lochSD		0.521	0.006	80.913	0	0.509	0.534
79	southFraction1	~~	southFraction1			0.968	0.013	72.181	0	0.942	0.994			79	southFraction1	~~	southFraction1		0.968	0.005	192.253	0	0.958	0.978
80	southN3	~~	southN3			0.989	0.049	20.215	0	0.893	1.085			80	southN3	~~	southN3		0.989	0.003	387.957	0	0.984	0.994
81	Volumen	~~	Volumen			0.496	0.036	13.764	0	0.426	0.567			81	Volumen	~~	Volumen		0.496	0.013	39.134	0	0.471	0.521
82	number_herbs	~1				0	0	NA	NA	0	0			82	number_herbs	~1			0	0	NA	NA	0	0
83	boleZone3	~1				0	0	NA	NA	0	0			83	boleZone3	~1			0	0	NA	NA	0	0
84	edgeN3	~1				0	0	NA	NA	0	0			84	edgeN3	~1			0	0	NA	NA	0	0
85	gapN1	~1				0	0	NA	NA	0	0			85	gapN1	~1			0	0	NA	NA	0	0
86	lochSD	~1				0	0	NA	NA	0	0			86	lochSD	~1			0	0	NA	NA	0	0
87	southFraction1	~1				0	0	NA	NA	0	0			87	southFraction1	~1			0	0	NA	NA	0	0
88	southN3	~1				0	0	NA	NA	0	0			88	southN3	~1			0	0	NA	NA	0	0
89	Volumen	~1				0	0	NA	NA	0	0			89	Volumen	~1			0	0	NA	NA	0	0
	Model: m1.fit.fg	operator		block	group	estimate	s.e.	z	p-value	Lower CI	Upper CI				lhs	op	rhs	group	standardized estimate	s.e.	z	p-value	Lower CI	Upper CI
1	bird_abundance	~	entropy	1	1	0.041	NA	NA	NA	NA	NA			1	bird_abundance	~	entropy	1	0.007	NA	NA	NA	NA	NA
2	bird_abundance	~	q9	1	1	0.099	NA	NA	NA	NA	NA			2	bird_abundance	~	q9	1	0.042	NA	NA	NA	NA	NA
3	bird_abundance	~	RegenerA	1	1	0.004	NA	NA	NA	NA	NA			3	bird_abundance	~	RegenerA	1	0	NA	NA	NA	NA	NA
4	bird_abundance	~	Covershrubs	1	1	-0.041	NA	NA	NA	NA	NA			4	bird_abundance	~	Covershrubs	1	-0.029	NA	NA	NA	NA	NA
5	arthropod_abundance	~	entropy	1	1	0.901	NA	NA	NA	NA	NA			5	arthropod_abundance	~	entropy	1	0.266	NA	NA	NA	NA	NA
6	arthropod_abundance	~	q9	1	1	0.952	NA	NA	NA	NA	NA			6	arthropod_abundance	~	q9	1	0.652	NA	NA	NA	NA	NA
7	arthropod_abundance	~	RegenerA	1	1	0.19	NA	NA	NA	NA	NA			7	arthropod_abundance	~	RegenerA	1	0.015	NA	NA	NA	NA	NA
8	arthropod_abundance	~	Covershrubs	1	1	0.047	NA	NA	NA	NA	NA			8	arthropod_abundance	~	Covershrubs	1	0.055	NA	NA	NA	NA	NA
9	bird_abundance	~	arthropod_abundance	1	1	0.422	NA	NA	NA	NA	NA			9	bird_abundance	~	arthropod_abundance	1	0.259	NA	NA	NA	NA	NA
10	wing_length	~	bird_abundance	1	1	0.232	NA	NA	NA	NA	NA			10	wing_length	~	bird_abundance	1	0.141	NA	NA	NA	NA	NA
11	bill_length	~	bird_abundance	1	1	0.206	NA	NA	NA	NA	NA			11	bill_length	~	bird_abundance	1	0.152	NA	NA	NA	NA	NA
12	tarsus_length	~	bird_abundance	1	1	0.277	NA	NA	NA	NA	NA			12	tarsus_length	~	bird_abundance	1	0.154	NA	NA	NA	NA	NA
13	RegenerA	~	Covershrubs	1	1	0.035	NA	NA	NA	NA	NA			13	RegenerA	~	Covershrubs	1	0.506	NA	NA	NA	NA	NA
14	q9	~	Covershrubs	1	1	-0.045	NA	NA	NA	NA	NA			14	q9	~	Covershrubs	1	-0.076	NA	NA	NA	NA	NA
15	entropy	~	Covershrubs	1	1	-0.022	NA	NA	NA	NA	NA			15	entropy	~	Covershrubs	1	-0.086	NA	NA	NA	NA	NA
16	forest	=~	q9	1	1	1	0	NA	NA	1	1			16	forest	=~	q9	1	0.895	NA	NA	NA	NA	NA
17	forest	=~	RegenerA	1	1	-0.002	NA	NA	NA	NA	NA			17	forest	=~	RegenerA	1	-0.014	NA	NA	NA	NA	NA
18	forest	=~	entropy	1	1	0.475	NA	NA	NA	NA	NA			18	forest	=~	entropy	1	0.987	NA	NA	NA	NA	NA
19	forest	=~	Covershrubs	1	1	0.539	NA	NA	NA	NA	NA			19	forest	=~	Covershrubs	1	0.283	NA	NA	NA	NA	NA
20	traits	=~	wing_length	1	1	1	0	NA	NA	1	1			20	traits	=~	wing_length	1	0.835	NA	NA	NA	NA	NA
21	traits	=~	bill_length	1	1	0.824	NA	NA	NA	NA	NA			21	traits	=~	bill_length	1	0.832	NA	NA	NA	NA	NA
22	traits	=~	tarsus_length	1	1	1.094	NA	NA	NA	NA	NA			22	traits	=~	tarsus_length	1	0.831	NA	NA	NA	NA	NA
23	bird_abundance	~~	bird_abundance	1	1	0.742	NA	NA	NA	NA	NA			23	bird_abundance	~~	bird_abundance	1	0.911	NA	NA	NA	NA	NA
24	bill_length	~~	bill_length	1	1	0.319	NA	NA	NA	NA	NA			24	bill_length	~~	bill_length	1	0.212	NA	NA	NA	NA	NA
25	Covershrubs	~~	Covershrubs	1	1	0.388	NA	NA	NA	NA	NA			25	Covershrubs	~~	Covershrubs	1	0.92	NA	NA	NA	NA	NA
26	entropy	~~	entropy	1	1	0.002	NA	NA	NA	NA	NA			26	entropy	~~	entropy	1	0.065	NA	NA	NA	NA	NA
27	q9	~~	q9	1	1	0.033	NA	NA	NA	NA	NA			27	q9	~~	q9	1	0.231	NA	NA	NA	NA	NA
28	RegenerA	~~	RegenerA	1	1	0.001	NA	NA	NA	NA	NA			28	RegenerA	~~	RegenerA	1	0.748	NA	NA	NA	NA	NA
29	tarsus_length	~~	tarsus_length	1	1	0.562	NA	NA	NA	NA	NA			29	tarsus_length	~~	tarsus_length	1	0.212	NA	NA	NA	NA	NA
30	forest	~~	forest	1	1	0.116	NA	NA	NA	NA	NA			30	forest	~~	forest	1	1	NA	NA	NA	NA	NA
31	wing_length	~~	wing_length	1	1	0.472	NA	NA	NA	NA	NA			31	wing_length	~~	wing_length	1	0.215	NA	NA	NA	NA	NA
32	arthropod_abundance	~~	arthropod_abundance	1	1	0.052	NA	NA	NA	NA	NA			32	arthropod_abundance	~~	arthropod_abundance	1	0.168	NA	NA	NA	NA	NA
33	q9	~~	entropy	1	1	0.004	NA	NA	NA	NA	NA			33	q9	~~	entropy	1	0.526	NA	NA	NA	NA	NA
34	q9	~~	RegenerA	1	1	-0.003	NA	NA	NA	NA	NA			34	q9	~~	RegenerA	1	-0.446	NA	NA	NA	NA	NA
35	RegenerA	~~	entropy	1	1	-0.001	NA	NA	NA	NA	NA			35	RegenerA	~~	entropy	1	-0.455	NA	NA	NA	NA	NA
36	wing_length	~~	bill_length	1	1	0.387	NA	NA	NA	NA	NA			36	wing_length	~~	bill_length	1	0.996	NA	NA	NA	NA	NA
37	bill_length	~~	tarsus_length	1	1	0.423	NA	NA	NA	NA	NA			37	bill_length	~~	tarsus_length	1	1	NA	NA	NA	NA	NA
38	wing_length	~~	tarsus_length	1	1	0.513	NA	NA	NA	NA	NA			38	wing_length	~~	tarsus_length	1	0.995	NA	NA	NA	NA	NA
39	forest	~1		1	1	1.16	NA	NA	NA	NA	NA			39	forest	~1		1	3.409	NA	NA	NA	NA	NA
40	arthropod_abundance	~1		1	1	1.824	NA	NA	NA	NA	NA			40	arthropod_abundance	~1		1	3.287	NA	NA	NA	NA	NA
41	bird_abundance	~1		1	1	0.126	NA	NA	NA	NA	NA			41	bird_abundance	~1		1	0.139	NA	NA	NA	NA	NA
42	wing_length	~1		1	1	1.145	NA	NA	NA	NA	NA			42	wing_length	~1		1	0.773	NA	NA	NA	NA	NA
43	bill_length	~1		1	1	0.136	NA	NA	NA	NA	NA			43	bill_length	~1		1	0.111	NA	NA	NA	NA	NA
44	tarsus_length	~1		1	1	0.268	NA	NA	NA	NA	NA			44	tarsus_length	~1		1	0.165	NA	NA	NA	NA	NA
45	Covershrubs	~1		1	1	0.363	NA	NA	NA	NA	NA			45	Covershrubs	~1		1	0.56	NA	NA	NA	NA	NA
46	traits	~~	traits	1	1	1.531	NA	NA	NA	NA	NA			46	traits	~~	traits	1	1	NA	NA	NA	NA	NA
47	forest	~~	traits	1	1	0.48	NA	NA	NA	NA	NA			47	forest	~~	traits	1	1.141	NA	NA	NA	NA	NA
48	q9	~1		1	1	0	0	NA	NA	0	0			48	q9	~1		1	0	NA	NA	NA	NA	NA
49	RegenerA	~1		1	1	0	0	NA	NA	0	0			49	RegenerA	~1		1	0	NA	NA	NA	NA	NA
50	entropy	~1		1	1	0	0	NA	NA	0	0			50	entropy	~1		1	0	NA	NA	NA	NA	NA
51	traits	~1		1	1	0	0	NA	NA	0	0			51	traits	~1		1	0	NA	NA	NA	NA	NA
52	bird_abundance	~	entropy	2	2	0.248	NA	NA	NA	NA	NA			52	bird_abundance	~	entropy	2	0.115	NA	NA	NA	NA	NA
53	bird_abundance	~	q9	2	2	-0.104	NA	NA	NA	NA	NA			53	bird_abundance	~	q9	2	-0.178	NA	NA	NA	NA	NA
54	bird_abundance	~	RegenerA	2	2	0.149	NA	NA	NA	NA	NA			54	bird_abundance	~	RegenerA	2	0.061	NA	NA	NA	NA	NA
55	bird_abundance	~	Covershrubs	2	2	-0.007	NA	NA	NA	NA	NA			55	bird_abundance	~	Covershrubs	2	-0.045	NA	NA	NA	NA	NA
56	arthropod_abundance	~	entropy	2	2	0.295	NA	NA	NA	NA	NA			56	arthropod_abundance	~	entropy	2	0.072	NA	NA	NA	NA	NA
57	arthropod_abundance	~	q9	2	2	0.367	NA	NA	NA	NA	NA			57	arthropod_abundance	~	q9	2	0.331	NA	NA	NA	NA	NA
58	arthropod_abundance	~	RegenerA	2	2	0.977	NA	NA	NA	NA	NA			58	arthropod_abundance	~	RegenerA	2	0.212	NA	NA	NA	NA	NA
59	arthropod_abundance	~	Covershrubs	2	2	-0.036	NA	NA	NA	NA	NA			59	arthropod_abundance	~	Covershrubs	2	-0.117	NA	NA	NA	NA	NA
60	bird_abundance	~	arthropod_abundance	2	2	0.011	NA	NA	NA	NA	NA			60	bird_abundance	~	arthropod_abundance	2	0.022	NA	NA	NA	NA	NA
61	wing_length	~	bird_abundance	2	2	0.326	NA	NA	NA	NA	NA			61	wing_length	~	bird_abundance	2	0.146	NA	NA	NA	NA	NA
62	bill_length	~	bird_abundance	2	2	0.139	NA	NA	NA	NA	NA			62	bill_length	~	bird_abundance	2	0.063	NA	NA	NA	NA	NA
63	tarsus_length	~	bird_abundance	2	2	0.115	NA	NA	NA	NA	NA			63	tarsus_length	~	bird_abundance	2	0.098	NA	NA	NA	NA	NA
64	RegenerA	~	Covershrubs	2	2	0.03	NA	NA	NA	NA	NA			64	RegenerA	~	Covershrubs	2	0.458	NA	NA	NA	NA	NA
65	q9	~	Covershrubs	2	2	0.036	NA	NA	NA	NA	NA			65	q9	~	Covershrubs	2	0.13	NA	NA	NA	NA	NA
66	entropy	~	Covershrubs	2	2	0.013	NA	NA	NA	NA	NA			66	entropy	~	Covershrubs	2	0.178	NA	NA	NA	NA	NA
67	forest	=~	q9	2	2	1	0	NA	NA	1	1			67	forest	=~	q9	2	NA	NA	NA	NA	NA	NA
68	forest	=~	RegenerA	2	2	0.002	NA	NA	NA	NA	NA			68	forest	=~	RegenerA	2	NA	NA	NA	NA	NA	NA
69	forest	=~	entropy	2	2	0.475	NA	NA	NA	NA	NA			69	forest	=~	entropy	2	NA	NA	NA	NA	NA	NA
70	forest	=~	Covershrubs	2	2	1.578	NA	NA	NA	NA	NA			70	forest	=~	Covershrubs	2	NA	NA	NA	NA	NA	NA
71	traits	=~	wing_length	2	2	1	0	NA	NA	1	1			71	traits	=~	wing_length	2	NA	NA	NA	NA	NA	NA
72	traits	=~	bill_length	2	2	0.653	NA	NA	NA	NA	NA			72	traits	=~	bill_length	2	NA	NA	NA	NA	NA	NA
73	traits	=~	tarsus_length	2	2	0.628	NA	NA	NA	NA	NA			73	traits	=~	tarsus_length	2	NA	NA	NA	NA	NA	NA
74	bird_abundance	~~	bird_abundance	2	2	0.01	NA	NA	NA	NA	NA			74	bird_abundance	~~	bird_abundance	2	0.972	NA	NA	NA	NA	NA
75	bill_length	~~	bill_length	2	2	0.088	NA	NA	NA	NA	NA			75	bill_length	~~	bill_length	2	1.782	NA	NA	NA	NA	NA
76	Covershrubs	~~	Covershrubs	2	2	0.431	NA	NA	NA	NA	NA			76	Covershrubs	~~	Covershrubs	2	1.096	NA	NA	NA	NA	NA
77	entropy	~~	entropy	2	2	0.006	NA	NA	NA	NA	NA			77	entropy	~~	entropy	2	2.658	NA	NA	NA	NA	NA
78	q9	~~	q9	2	2	0.046	NA	NA	NA	NA	NA			78	q9	~~	q9	2	1.545	NA	NA	NA	NA	NA
79	RegenerA	~~	RegenerA	2	2	0.001	NA	NA	NA	NA	NA			79	RegenerA	~~	RegenerA	2	0.792	NA	NA	NA	NA	NA
80	tarsus_length	~~	tarsus_length	2	2	0.05	NA	NA	NA	NA	NA			80	tarsus_length	~~	tarsus_length	2	3.519	NA	NA	NA	NA	NA
81	forest	~~	forest	2	2	-0.015	NA	NA	NA	NA	NA			81	forest	~~	forest	2	NA	NA	NA	NA	NA	NA
82	wing_length	~~	wing_length	2	2	0.141	NA	NA	NA	NA	NA			82	wing_length	~~	wing_length	2	2.756	NA	NA	NA	NA	NA
83	arthropod_abundance	~~	arthropod_abundance	2	2	0.033	NA	NA	NA	NA	NA			83	arthropod_abundance	~~	arthropod_abundance	2	0.879	NA	NA	NA	NA	NA
84	q9	~~	entropy	2	2	0.012	NA	NA	NA	NA	NA			84	q9	~~	entropy	2	0.739	NA	NA	NA	NA	NA
85	q9	~~	RegenerA	2	2	-0.002	NA	NA	NA	NA	NA			85	q9	~~	RegenerA	2	-0.301	NA	NA	NA	NA	NA
86	RegenerA	~~	entropy	2	2	-0.001	NA	NA	NA	NA	NA			86	RegenerA	~~	entropy	2	-0.234	NA	NA	NA	NA	NA
87	wing_length	~~	bill_length	2	2	0.075	NA	NA	NA	NA	NA			87	wing_length	~~	bill_length	2	0.673	NA	NA	NA	NA	NA
88	bill_length	~~	tarsus_length	2	2	0.053	NA	NA	NA	NA	NA			88	bill_length	~~	tarsus_length	2	0.797	NA	NA	NA	NA	NA
89	wing_length	~~	tarsus_length	2	2	0.076	NA	NA	NA	NA	NA			89	wing_length	~~	tarsus_length	2	0.906	NA	NA	NA	NA	NA
90	forest	~1		2	2	1.294	NA	NA	NA	NA	NA			90	forest	~1		2	NA	NA	NA	NA	NA	NA
91	arthropod_abundance	~1		2	2	3.06	NA	NA	NA	NA	NA			91	arthropod_abundance	~1		2	15.898	NA	NA	NA	NA	NA
92	bird_abundance	~1		2	2	0.303	NA	NA	NA	NA	NA			92	bird_abundance	~1		2	2.986	NA	NA	NA	NA	NA
93	wing_length	~1		2	2	1.793	NA	NA	NA	NA	NA			93	wing_length	~1		2	7.922	NA	NA	NA	NA	NA
94	bill_length	~1		2	2	1.162	NA	NA	NA	NA	NA			94	bill_length	~1		2	5.232	NA	NA	NA	NA	NA
95	tarsus_length	~1		2	2	1.281	NA	NA	NA	NA	NA			95	tarsus_length	~1		2	10.753	NA	NA	NA	NA	NA
96	Covershrubs	~1		2	2	-0.935	NA	NA	NA	NA	NA			96	Covershrubs	~1		2	-1.492	NA	NA	NA	NA	NA
97	traits	~~	traits	2	2	-0.091	NA	NA	NA	NA	NA			97	traits	~~	traits	2	NA	NA	NA	NA	NA	NA
98	forest	~~	traits	2	2	0	NA	NA	NA	NA	NA			98	forest	~~	traits	2	-0.002	NA	NA	NA	NA	NA
99	q9	~1		2	2	0	0	NA	NA	0	0			99	q9	~1		2	0	NA	NA	NA	NA	NA
100	RegenerA	~1		2	2	0	0	NA	NA	0	0			100	RegenerA	~1		2	0	NA	NA	NA	NA	NA
101	entropy	~1		2	2	0	0	NA	NA	0	0			101	entropy	~1		2	0	NA	NA	NA	NA	NA
102	traits	~1		2	2	0	0	NA	NA	0	0			102	traits	~1		2	NA	NA	NA	NA	NA	NA
103	bird_abundance	~	entropy	3	3	0.069	NA	NA	NA	NA	NA			103	bird_abundance	~	entropy	3	0.02	NA	NA	NA	NA	NA
104	bird_abundance	~	q9	3	3	-0.058	NA	NA	NA	NA	NA			104	bird_abundance	~	q9	3	-0.061	NA	NA	NA	NA	NA
105	bird_abundance	~	RegenerA	3	3	-0.047	NA	NA	NA	NA	NA			105	bird_abundance	~	RegenerA	3	-0.012	NA	NA	NA	NA	NA
106	bird_abundance	~	Covershrubs	3	3	-0.011	NA	NA	NA	NA	NA			106	bird_abundance	~	Covershrubs	3	-0.04	NA	NA	NA	NA	NA
107	arthropod_abundance	~	entropy	3	3	0.951	NA	NA	NA	NA	NA			107	arthropod_abundance	~	entropy	3	0.234	NA	NA	NA	NA	NA
108	arthropod_abundance	~	q9	3	3	0.176	NA	NA	NA	NA	NA			108	arthropod_abundance	~	q9	3	0.16	NA	NA	NA	NA	NA
109	arthropod_abundance	~	RegenerA	3	3	0.592	NA	NA	NA	NA	NA			109	arthropod_abundance	~	RegenerA	3	0.128	NA	NA	NA	NA	NA
110	arthropod_abundance	~	Covershrubs	3	3	-0.022	NA	NA	NA	NA	NA			110	arthropod_abundance	~	Covershrubs	3	-0.071	NA	NA	NA	NA	NA
111	bird_abundance	~	arthropod_abundance	3	3	0.079	NA	NA	NA	NA	NA			111	bird_abundance	~	arthropod_abundance	3	0.092	NA	NA	NA	NA	NA
112	wing_length	~	bird_abundance	3	3	0.081	NA	NA	NA	NA	NA			112	wing_length	~	bird_abundance	3	0.07	NA	NA	NA	NA	NA
113	bill_length	~	bird_abundance	3	3	-0.004	NA	NA	NA	NA	NA			113	bill_length	~	bird_abundance	3	-0.008	NA	NA	NA	NA	NA
114	tarsus_length	~	bird_abundance	3	3	0.034	NA	NA	NA	NA	NA			114	tarsus_length	~	bird_abundance	3	0.054	NA	NA	NA	NA	NA
115	RegenerA	~	Covershrubs	3	3	0.03	NA	NA	NA	NA	NA			115	RegenerA	~	Covershrubs	3	0.452	NA	NA	NA	NA	NA
116	q9	~	Covershrubs	3	3	-0.055	NA	NA	NA	NA	NA			116	q9	~	Covershrubs	3	-0.197	NA	NA	NA	NA	NA
117	entropy	~	Covershrubs	3	3	-0.028	NA	NA	NA	NA	NA			117	entropy	~	Covershrubs	3	-0.372	NA	NA	NA	NA	NA
118	forest	=~	q9	3	3	1	0	NA	NA	1	1			118	forest	=~	q9	3	0.727	NA	NA	NA	NA	NA
119	forest	=~	RegenerA	3	3	0.002	NA	NA	NA	NA	NA			119	forest	=~	RegenerA	3	0.007	NA	NA	NA	NA	NA
120	forest	=~	entropy	3	3	0.474	NA	NA	NA	NA	NA			120	forest	=~	entropy	3	1.273	NA	NA	NA	NA	NA
121	forest	=~	Covershrubs	3	3	0.667	NA	NA	NA	NA	NA			121	forest	=~	Covershrubs	3	0.135	NA	NA	NA	NA	NA
122	traits	=~	wing_length	3	3	1	0	NA	NA	1	1			122	traits	=~	wing_length	3	NA	NA	NA	NA	NA	NA
123	traits	=~	bill_length	3	3	0.507	NA	NA	NA	NA	NA			123	traits	=~	bill_length	3	NA	NA	NA	NA	NA	NA
124	traits	=~	tarsus_length	3	3	0.583	NA	NA	NA	NA	NA			124	traits	=~	tarsus_length	3	NA	NA	NA	NA	NA	NA
125	bird_abundance	~~	bird_abundance	3	3	0.027	NA	NA	NA	NA	NA			125	bird_abundance	~~	bird_abundance	3	0.988	NA	NA	NA	NA	NA
126	bill_length	~~	bill_length	3	3	0.071	NA	NA	NA	NA	NA			126	bill_length	~~	bill_length	3	9.519	NA	NA	NA	NA	NA
127	Covershrubs	~~	Covershrubs	3	3	0.388	NA	NA	NA	NA	NA			127	Covershrubs	~~	Covershrubs	3	0.982	NA	NA	NA	NA	NA
128	entropy	~~	entropy	3	3	-0.001	NA	NA	NA	NA	NA			128	entropy	~~	entropy	3	-0.63	NA	NA	NA	NA	NA
129	q9	~~	q9	3	3	0.014	NA	NA	NA	NA	NA			129	q9	~~	q9	3	0.471	NA	NA	NA	NA	NA
130	RegenerA	~~	RegenerA	3	3	0.001	NA	NA	NA	NA	NA			130	RegenerA	~~	RegenerA	3	0.795	NA	NA	NA	NA	NA
131	tarsus_length	~~	tarsus_length	3	3	0.094	NA	NA	NA	NA	NA			131	tarsus_length	~~	tarsus_length	3	8.718	NA	NA	NA	NA	NA
132	forest	~~	forest	3	3	0.016	NA	NA	NA	NA	NA			132	forest	~~	forest	3	1	NA	NA	NA	NA	NA
133	wing_length	~~	wing_length	3	3	0.282	NA	NA	NA	NA	NA			133	wing_length	~~	wing_length	3	7.659	NA	NA	NA	NA	NA
134	arthropod_abundance	~~	arthropod_abundance	3	3	0.033	NA	NA	NA	NA	NA			134	arthropod_abundance	~~	arthropod_abundance	3	0.899	NA	NA	NA	NA	NA
135	q9	~~	entropy	3	3	-0.003	NA	NA	NA	NA	NA			135	q9	~~	entropy	3	-0.681	NA	NA	NA	NA	NA
136	q9	~~	RegenerA	3	3	-0.003	NA	NA	NA	NA	NA			136	q9	~~	RegenerA	3	-0.583	NA	NA	NA	NA	NA
137	RegenerA	~~	entropy	3	3	-0.001	NA	NA	NA	NA	NA			137	RegenerA	~~	entropy	3	-0.522	NA	NA	NA	NA	NA
138	wing_length	~~	bill_length	3	3	0.137	NA	NA	NA	NA	NA			138	wing_length	~~	bill_length	3	0.971	NA	NA	NA	NA	NA
139	bill_length	~~	tarsus_length	3	3	0.08	NA	NA	NA	NA	NA			139	bill_length	~~	tarsus_length	3	0.98	NA	NA	NA	NA	NA
140	wing_length	~~	tarsus_length	3	3	0.161	NA	NA	NA	NA	NA			140	wing_length	~~	tarsus_length	3	0.987	NA	NA	NA	NA	NA
141	forest	~1		3	3	1.395	NA	NA	NA	NA	NA			141	forest	~1		3	10.971	NA	NA	NA	NA	NA
142	arthropod_abundance	~1		3	3	2.902	NA	NA	NA	NA	NA			142	arthropod_abundance	~1		3	15.067	NA	NA	NA	NA	NA
143	bird_abundance	~1		3	3	0.171	NA	NA	NA	NA	NA			143	bird_abundance	~1		3	1.029	NA	NA	NA	NA	NA
144	wing_length	~1		3	3	1.975	NA	NA	NA	NA	NA			144	wing_length	~1		3	10.288	NA	NA	NA	NA	NA
145	bill_length	~1		3	3	1.205	NA	NA	NA	NA	NA			145	bill_length	~1		3	13.995	NA	NA	NA	NA	NA
146	tarsus_length	~1		3	3	1.295	NA	NA	NA	NA	NA			146	tarsus_length	~1		3	12.452	NA	NA	NA	NA	NA
147	Covershrubs	~1		3	3	0.179	NA	NA	NA	NA	NA			147	Covershrubs	~1		3	0.284	NA	NA	NA	NA	NA
148	traits	~~	traits	3	3	-0.246	NA	NA	NA	NA	NA			148	traits	~~	traits	3	NA	NA	NA	NA	NA	NA
149	forest	~~	traits	3	3	0	NA	NA	NA	NA	NA			149	forest	~~	traits	3	0	NA	NA	NA	NA	NA
150	q9	~1		3	3	0	0	NA	NA	0	0			150	q9	~1		3	0	NA	NA	NA	NA	NA
151	RegenerA	~1		3	3	0	0	NA	NA	0	0			151	RegenerA	~1		3	0	NA	NA	NA	NA	NA
152	entropy	~1		3	3	0	0	NA	NA	0	0			152	entropy	~1		3	0	NA	NA	NA	NA	NA
153	traits	~1		3	3	0	0	NA	NA	0	0			153	traits	~1		3	NA	NA	NA	NA	NA	NA
154	bird_abundance	~	entropy	4	4	0.017	NA	NA	NA	NA	NA			154	bird_abundance	~	entropy	4	0.003	NA	NA	NA	NA	NA
155	bird_abundance	~	q9	4	4	0.063	NA	NA	NA	NA	NA			155	bird_abundance	~	q9	4	0.029	NA	NA	NA	NA	NA
156	bird_abundance	~	RegenerA	4	4	-0.003	NA	NA	NA	NA	NA			156	bird_abundance	~	RegenerA	4	0	NA	NA	NA	NA	NA
157	bird_abundance	~	Covershrubs	4	4	-0.108	NA	NA	NA	NA	NA			157	bird_abundance	~	Covershrubs	4	-0.086	NA	NA	NA	NA	NA
158	arthropod_abundance	~	entropy	4	4	0.901	NA	NA	NA	NA	NA			158	arthropod_abundance	~	entropy	4	0.264	NA	NA	NA	NA	NA
159	arthropod_abundance	~	q9	4	4	0.952	NA	NA	NA	NA	NA			159	arthropod_abundance	~	q9	4	0.647	NA	NA	NA	NA	NA
160	arthropod_abundance	~	RegenerA	4	4	0.19	NA	NA	NA	NA	NA			160	arthropod_abundance	~	RegenerA	4	0.016	NA	NA	NA	NA	NA
161	arthropod_abundance	~	Covershrubs	4	4	0.047	NA	NA	NA	NA	NA			161	arthropod_abundance	~	Covershrubs	4	0.056	NA	NA	NA	NA	NA
162	bird_abundance	~	arthropod_abundance	4	4	0.267	NA	NA	NA	NA	NA			162	bird_abundance	~	arthropod_abundance	4	0.179	NA	NA	NA	NA	NA
163	wing_length	~	bird_abundance	4	4	0.262	NA	NA	NA	NA	NA			163	wing_length	~	bird_abundance	4	0.195	NA	NA	NA	NA	NA
164	bill_length	~	bird_abundance	4	4	0.236	NA	NA	NA	NA	NA			164	bill_length	~	bird_abundance	4	0.193	NA	NA	NA	NA	NA
165	tarsus_length	~	bird_abundance	4	4	0.174	NA	NA	NA	NA	NA			165	tarsus_length	~	bird_abundance	4	0.179	NA	NA	NA	NA	NA
166	RegenerA	~	Covershrubs	4	4	0.03	NA	NA	NA	NA	NA			166	RegenerA	~	Covershrubs	4	0.416	NA	NA	NA	NA	NA
167	q9	~	Covershrubs	4	4	0.113	NA	NA	NA	NA	NA			167	q9	~	Covershrubs	4	0.197	NA	NA	NA	NA	NA
168	entropy	~	Covershrubs	4	4	0.047	NA	NA	NA	NA	NA			168	entropy	~	Covershrubs	4	0.19	NA	NA	NA	NA	NA
169	forest	=~	q9	4	4	1	0	NA	NA	1	1			169	forest	=~	q9	4	0.31	NA	NA	NA	NA	NA
170	forest	=~	RegenerA	4	4	0.001	NA	NA	NA	NA	NA			170	forest	=~	RegenerA	4	0.003	NA	NA	NA	NA	NA
171	forest	=~	entropy	4	4	0.479	NA	NA	NA	NA	NA			171	forest	=~	entropy	4	0.345	NA	NA	NA	NA	NA
172	forest	=~	Covershrubs	4	4	0.654	NA	NA	NA	NA	NA			172	forest	=~	Covershrubs	4	0.117	NA	NA	NA	NA	NA
173	traits	=~	wing_length	4	4	1	0	NA	NA	1	1			173	traits	=~	wing_length	4	0.781	NA	NA	NA	NA	NA
174	traits	=~	bill_length	4	4	0.911	NA	NA	NA	NA	NA			174	traits	=~	bill_length	4	0.782	NA	NA	NA	NA	NA
175	traits	=~	tarsus_length	4	4	0.727	NA	NA	NA	NA	NA			175	traits	=~	tarsus_length	4	0.785	NA	NA	NA	NA	NA
176	bird_abundance	~~	bird_abundance	4	4	0.633	NA	NA	NA	NA	NA			176	bird_abundance	~~	bird_abundance	4	0.959	NA	NA	NA	NA	NA
177	bill_length	~~	bill_length	4	4	0.293	NA	NA	NA	NA	NA			177	bill_length	~~	bill_length	4	0.296	NA	NA	NA	NA	NA
178	Covershrubs	~~	Covershrubs	4	4	0.413	NA	NA	NA	NA	NA			178	Covershrubs	~~	Covershrubs	4	0.986	NA	NA	NA	NA	NA
179	entropy	~~	entropy	4	4	0.021	NA	NA	NA	NA	NA			179	entropy	~~	entropy	4	0.829	NA	NA	NA	NA	NA
180	q9	~~	q9	4	4	0.118	NA	NA	NA	NA	NA			180	q9	~~	q9	4	0.85	NA	NA	NA	NA	NA
181	RegenerA	~~	RegenerA	4	4	0.002	NA	NA	NA	NA	NA			181	RegenerA	~~	RegenerA	4	0.827	NA	NA	NA	NA	NA
182	tarsus_length	~~	tarsus_length	4	4	0.186	NA	NA	NA	NA	NA			182	tarsus_length	~~	tarsus_length	4	0.299	NA	NA	NA	NA	NA
183	forest	~~	forest	4	4	0.013	NA	NA	NA	NA	NA			183	forest	~~	forest	4	1	NA	NA	NA	NA	NA
184	wing_length	~~	wing_length	4	4	0.353	NA	NA	NA	NA	NA			184	wing_length	~~	wing_length	4	0.295	NA	NA	NA	NA	NA
185	arthropod_abundance	~~	arthropod_abundance	4	4	0.052	NA	NA	NA	NA	NA			185	arthropod_abundance	~~	arthropod_abundance	4	0.174	NA	NA	NA	NA	NA
186	q9	~~	entropy	4	4	0.045	NA	NA	NA	NA	NA			186	q9	~~	entropy	4	0.899	NA	NA	NA	NA	NA
187	q9	~~	RegenerA	4	4	-0.004	NA	NA	NA	NA	NA			187	q9	~~	RegenerA	4	-0.242	NA	NA	NA	NA	NA
188	RegenerA	~~	entropy	4	4	-0.001	NA	NA	NA	NA	NA			188	RegenerA	~~	entropy	4	-0.124	NA	NA	NA	NA	NA
189	wing_length	~~	bill_length	4	4	0.321	NA	NA	NA	NA	NA			189	wing_length	~~	bill_length	4	1	NA	NA	NA	NA	NA
190	bill_length	~~	tarsus_length	4	4	0.233	NA	NA	NA	NA	NA			190	bill_length	~~	tarsus_length	4	0.998	NA	NA	NA	NA	NA
191	wing_length	~~	tarsus_length	4	4	0.255	NA	NA	NA	NA	NA			191	wing_length	~~	tarsus_length	4	0.996	NA	NA	NA	NA	NA
192	forest	~1		4	4	0.983	NA	NA	NA	NA	NA			192	forest	~1		4	8.519	NA	NA	NA	NA	NA
193	arthropod_abundance	~1		4	4	1.824	NA	NA	NA	NA	NA			193	arthropod_abundance	~1		4	3.337	NA	NA	NA	NA	NA
194	bird_abundance	~1		4	4	0.081	NA	NA	NA	NA	NA			194	bird_abundance	~1		4	0.1	NA	NA	NA	NA	NA
195	wing_length	~1		4	4	1.399	NA	NA	NA	NA	NA			195	wing_length	~1		4	1.28	NA	NA	NA	NA	NA
196	bill_length	~1		4	4	0.761	NA	NA	NA	NA	NA			196	bill_length	~1		4	0.765	NA	NA	NA	NA	NA
197	tarsus_length	~1		4	4	0.973	NA	NA	NA	NA	NA			197	tarsus_length	~1		4	1.231	NA	NA	NA	NA	NA
198	Covershrubs	~1		4	4	0.355	NA	NA	NA	NA	NA			198	Covershrubs	~1		4	0.548	NA	NA	NA	NA	NA
199	traits	~~	traits	4	4	0.729	NA	NA	NA	NA	NA			199	traits	~~	traits	4	1	NA	NA	NA	NA	NA
200	forest	~~	traits	4	4	0.315	NA	NA	NA	NA	NA			200	forest	~~	traits	4	3.193	NA	NA	NA	NA	NA
201	q9	~1		4	4	0	0	NA	NA	0	0			201	q9	~1		4	0	NA	NA	NA	NA	NA
202	RegenerA	~1		4	4	0	0	NA	NA	0	0			202	RegenerA	~1		4	0	NA	NA	NA	NA	NA
203	entropy	~1		4	4	0	0	NA	NA	0	0			203	entropy	~1		4	0	NA	NA	NA	NA	NA
204	traits	~1		4	4	0	0	NA	NA	0	0			204	traits	~1		4	0	NA	NA	NA	NA	NA
	Model: m1.fit.g3Expl	operator		block	group	estimate	s.e.	z	p-value	Lower CI	Upper CI				lhs	op	rhs	group	standardized estimate	s.e.	z	p-value	Lower CI	Upper CI
1	bird_abundance	~	entropy	1	1	0.054	NA	NA	NA	NA	NA			1	bird_abundance	~	entropy	1	0.042	NA	NA	NA	NA	NA
2	bird_abundance	~	q9	1	1	0.002	NA	NA	NA	NA	NA			2	bird_abundance	~	q9	1	0.005	NA	NA	NA	NA	NA
3	bird_abundance	~	RegenerA	1	1	0.035	NA	NA	NA	NA	NA			3	bird_abundance	~	RegenerA	1	0.023	NA	NA	NA	NA	NA
4	bird_abundance	~	Covershrubs	1	1	-0.007	NA	NA	NA	NA	NA			4	bird_abundance	~	Covershrubs	1	-0.072	NA	NA	NA	NA	NA
5	arthropod_abundance	~	entropy	1	1	2.701	NA	NA	NA	NA	NA			5	arthropod_abundance	~	entropy	1	0.656	NA	NA	NA	NA	NA
6	arthropod_abundance	~	q9	1	1	-0.474	NA	NA	NA	NA	NA			6	arthropod_abundance	~	q9	1	-0.373	NA	NA	NA	NA	NA
7	arthropod_abundance	~	RegenerA	1	1	-0.406	NA	NA	NA	NA	NA			7	arthropod_abundance	~	RegenerA	1	-0.083	NA	NA	NA	NA	NA
8	arthropod_abundance	~	Covershrubs	1	1	0.012	NA	NA	NA	NA	NA			8	arthropod_abundance	~	Covershrubs	1	0.041	NA	NA	NA	NA	NA
9	bird_abundance	~	arthropod_abundance	1	1	0.018	NA	NA	NA	NA	NA			9	bird_abundance	~	arthropod_abundance	1	0.057	NA	NA	NA	NA	NA
10	wing_length	~	bird_abundance	1	1	0.193	NA	NA	NA	NA	NA			10	wing_length	~	bird_abundance	1	0.039	NA	NA	NA	NA	NA
11	bill_length	~	bird_abundance	1	1	-0.445	NA	NA	NA	NA	NA			11	bill_length	~	bird_abundance	1	-0.106	NA	NA	NA	NA	NA
12	tarsus_length	~	bird_abundance	1	1	-0.296	NA	NA	NA	NA	NA			12	tarsus_length	~	bird_abundance	1	-0.092	NA	NA	NA	NA	NA
13	RegenerA	~	Covershrubs	1	1	0.033	NA	NA	NA	NA	NA			13	RegenerA	~	Covershrubs	1	0.539	NA	NA	NA	NA	NA
14	q9	~	Covershrubs	1	1	-0.09	NA	NA	NA	NA	NA			14	q9	~	Covershrubs	1	-0.382	NA	NA	NA	NA	NA
15	entropy	~	Covershrubs	1	1	-0.061	NA	NA	NA	NA	NA			15	entropy	~	Covershrubs	1	-0.837	NA	NA	NA	NA	NA
16	forest	=~	q9	1	1	1	0	NA	NA	1	1			16	forest	=~	q9	1	NA	NA	NA	NA	NA	NA
17	forest	=~	RegenerA	1	1	-0.003	NA	NA	NA	NA	NA			17	forest	=~	RegenerA	1	NA	NA	NA	NA	NA	NA
18	forest	=~	entropy	1	1	0.468	NA	NA	NA	NA	NA			18	forest	=~	entropy	1	NA	NA	NA	NA	NA	NA
19	forest	=~	Covershrubs	1	1	-41.066	NA	NA	NA	NA	NA			19	forest	=~	Covershrubs	1	NA	NA	NA	NA	NA	NA
20	traits	=~	wing_length	1	1	1	0	NA	NA	1	1			20	traits	=~	wing_length	1	NA	NA	NA	NA	NA	NA
21	traits	=~	bill_length	1	1	18.889	NA	NA	NA	NA	NA			21	traits	=~	bill_length	1	NA	NA	NA	NA	NA	NA
22	traits	=~	tarsus_length	1	1	14.669	NA	NA	NA	NA	NA			22	traits	=~	tarsus_length	1	NA	NA	NA	NA	NA	NA
23	bird_abundance	~~	bird_abundance	1	1	0.003	NA	NA	NA	NA	NA			23	bird_abundance	~~	bird_abundance	1	0.988	NA	NA	NA	NA	NA
24	bill_length	~~	bill_length	1	1	6.799	NA	NA	NA	NA	NA			24	bill_length	~~	bill_length	1	134.827	NA	NA	NA	NA	NA
25	Covershrubs	~~	Covershrubs	1	1	1.984	NA	NA	NA	NA	NA			25	Covershrubs	~~	Covershrubs	1	6.007	NA	NA	NA	NA	NA
26	entropy	~~	entropy	1	1	0.003	NA	NA	NA	NA	NA			26	entropy	~~	entropy	1	1.735	NA	NA	NA	NA	NA
27	q9	~~	q9	1	1	0.024	NA	NA	NA	NA	NA			27	q9	~~	q9	1	1.303	NA	NA	NA	NA	NA
28	RegenerA	~~	RegenerA	1	1	0.001	NA	NA	NA	NA	NA			28	RegenerA	~~	RegenerA	1	0.717	NA	NA	NA	NA	NA
29	tarsus_length	~~	tarsus_length	1	1	4.1	NA	NA	NA	NA	NA			29	tarsus_length	~~	tarsus_length	1	136.926	NA	NA	NA	NA	NA
30	forest	~~	forest	1	1	-0.001	NA	NA	NA	NA	NA			30	forest	~~	forest	1	NA	NA	NA	NA	NA	NA
31	wing_length	~~	wing_length	1	1	0.091	NA	NA	NA	NA	NA			31	wing_length	~~	wing_length	1	1.261	NA	NA	NA	NA	NA
32	arthropod_abundance	~~	arthropod_abundance	1	1	0.024	NA	NA	NA	NA	NA			32	arthropod_abundance	~~	arthropod_abundance	1	0.82	NA	NA	NA	NA	NA
33	q9	~~	entropy	1	1	0.007	NA	NA	NA	NA	NA			33	q9	~~	entropy	1	0.847	NA	NA	NA	NA	NA
34	q9	~~	RegenerA	1	1	0	NA	NA	NA	NA	NA			34	q9	~~	RegenerA	1	0.014	NA	NA	NA	NA	NA
35	RegenerA	~~	entropy	1	1	0	NA	NA	NA	NA	NA			35	RegenerA	~~	entropy	1	0.114	NA	NA	NA	NA	NA
36	wing_length	~~	bill_length	1	1	0.385	NA	NA	NA	NA	NA			36	wing_length	~~	bill_length	1	0.49	NA	NA	NA	NA	NA
37	bill_length	~~	tarsus_length	1	1	5.265	NA	NA	NA	NA	NA			37	bill_length	~~	tarsus_length	1	0.997	NA	NA	NA	NA	NA
38	wing_length	~~	tarsus_length	1	1	0.316	NA	NA	NA	NA	NA			38	wing_length	~~	tarsus_length	1	0.518	NA	NA	NA	NA	NA
39	forest	~1		1	1	1.488	NA	NA	NA	NA	NA			39	forest	~1		1	NA	NA	NA	NA	NA	NA
40	arthropod_abundance	~1		1	1	2.651	NA	NA	NA	NA	NA			40	arthropod_abundance	~1		1	15.402	NA	NA	NA	NA	NA
41	bird_abundance	~1		1	1	0.225	NA	NA	NA	NA	NA			41	bird_abundance	~1		1	4.199	NA	NA	NA	NA	NA
42	wing_length	~1		1	1	1.921	NA	NA	NA	NA	NA			42	wing_length	~1		1	7.158	NA	NA	NA	NA	NA
43	bill_length	~1		1	1	1.381	NA	NA	NA	NA	NA			43	bill_length	~1		1	6.151	NA	NA	NA	NA	NA
44	tarsus_length	~1		1	1	1.459	NA	NA	NA	NA	NA			44	tarsus_length	~1		1	8.434	NA	NA	NA	NA	NA
45	Covershrubs	~1		1	1	62.303	NA	NA	NA	NA	NA			45	Covershrubs	~1		1	108.412	NA	NA	NA	NA	NA
46	traits	~~	traits	1	1	-0.019	NA	NA	NA	NA	NA			46	traits	~~	traits	1	NA	NA	NA	NA	NA	NA
47	forest	~~	traits	1	1	0	NA	NA	NA	NA	NA			47	forest	~~	traits	1	0	NA	NA	NA	NA	NA
48	q9	~1		1	1	0	0	NA	NA	0	0			48	q9	~1		1	0	NA	NA	NA	NA	NA
49	RegenerA	~1		1	1	0	0	NA	NA	0	0			49	RegenerA	~1		1	0	NA	NA	NA	NA	NA
50	entropy	~1		1	1	0	0	NA	NA	0	0			50	entropy	~1		1	0	NA	NA	NA	NA	NA
51	traits	~1		1	1	0	0	NA	NA	0	0			51	traits	~1		1	NA	NA	NA	NA	NA	NA
52	bird_abundance	~	entropy	2	2	0.112	NA	NA	NA	NA	NA			52	bird_abundance	~	entropy	2	0.045	NA	NA	NA	NA	NA
53	bird_abundance	~	q9	2	2	-0.021	NA	NA	NA	NA	NA			53	bird_abundance	~	q9	2	-0.022	NA	NA	NA	NA	NA
54	bird_abundance	~	RegenerA	2	2	0.033	NA	NA	NA	NA	NA			54	bird_abundance	~	RegenerA	2	0.014	NA	NA	NA	NA	NA
55	bird_abundance	~	Covershrubs	2	2	0.008	NA	NA	NA	NA	NA			55	bird_abundance	~	Covershrubs	2	0.023	NA	NA	NA	NA	NA
56	arthropod_abundance	~	entropy	2	2	-0.153	NA	NA	NA	NA	NA			56	arthropod_abundance	~	entropy	2	-0.062	NA	NA	NA	NA	NA
57	arthropod_abundance	~	q9	2	2	0.075	NA	NA	NA	NA	NA			57	arthropod_abundance	~	q9	2	0.08	NA	NA	NA	NA	NA
58	arthropod_abundance	~	RegenerA	2	2	0.202	NA	NA	NA	NA	NA			58	arthropod_abundance	~	RegenerA	2	0.082	NA	NA	NA	NA	NA
59	arthropod_abundance	~	Covershrubs	2	2	0.022	NA	NA	NA	NA	NA			59	arthropod_abundance	~	Covershrubs	2	0.066	NA	NA	NA	NA	NA
60	bird_abundance	~	arthropod_abundance	2	2	-0.049	NA	NA	NA	NA	NA			60	bird_abundance	~	arthropod_abundance	2	-0.049	NA	NA	NA	NA	NA
61	wing_length	~	bird_abundance	2	2	-0.309	NA	NA	NA	NA	NA			61	wing_length	~	bird_abundance	2	-0.155	NA	NA	NA	NA	NA
62	bill_length	~	bird_abundance	2	2	-0.271	NA	NA	NA	NA	NA			62	bill_length	~	bird_abundance	2	-0.163	NA	NA	NA	NA	NA
63	tarsus_length	~	bird_abundance	2	2	-0.213	NA	NA	NA	NA	NA			63	tarsus_length	~	bird_abundance	2	-0.166	NA	NA	NA	NA	NA
64	RegenerA	~	Covershrubs	2	2	0.024	NA	NA	NA	NA	NA			64	RegenerA	~	Covershrubs	2	0.177	NA	NA	NA	NA	NA
65	q9	~	Covershrubs	2	2	-1.054	NA	NA	NA	NA	NA			65	q9	~	Covershrubs	2	-2.957	NA	NA	NA	NA	NA
66	entropy	~	Covershrubs	2	2	-0.638	NA	NA	NA	NA	NA			66	entropy	~	Covershrubs	2	-4.723	NA	NA	NA	NA	NA
67	forest	=~	q9	2	2	1	0	NA	NA	1	1			67	forest	=~	q9	2	7.095	NA	NA	NA	NA	NA
68	forest	=~	RegenerA	2	2	0.006	NA	NA	NA	NA	NA			68	forest	=~	RegenerA	2	0.109	NA	NA	NA	NA	NA
69	forest	=~	entropy	2	2	0.571	NA	NA	NA	NA	NA			69	forest	=~	entropy	2	10.681	NA	NA	NA	NA	NA
70	forest	=~	Covershrubs	2	2	0.177	NA	NA	NA	NA	NA			70	forest	=~	Covershrubs	2	0.447	NA	NA	NA	NA	NA
71	traits	=~	wing_length	2	2	1	0	NA	NA	1	1			71	traits	=~	wing_length	2	NA	NA	NA	NA	NA	NA
72	traits	=~	bill_length	2	2	1.842	NA	NA	NA	NA	NA			72	traits	=~	bill_length	2	NA	NA	NA	NA	NA	NA
73	traits	=~	tarsus_length	2	2	1.034	NA	NA	NA	NA	NA			73	traits	=~	tarsus_length	2	NA	NA	NA	NA	NA	NA
74	bird_abundance	~~	bird_abundance	2	2	0.018	NA	NA	NA	NA	NA			74	bird_abundance	~~	bird_abundance	2	0.996	NA	NA	NA	NA	NA
75	bill_length	~~	bill_length	2	2	3.374	NA	NA	NA	NA	NA			75	bill_length	~~	bill_length	2	66.909	NA	NA	NA	NA	NA
76	Covershrubs	~~	Covershrubs	2	2	0.132	NA	NA	NA	NA	NA			76	Covershrubs	~~	Covershrubs	2	0.8	NA	NA	NA	NA	NA
77	entropy	~~	entropy	2	2	-0.272	NA	NA	NA	NA	NA			77	entropy	~~	entropy	2	-90.274	NA	NA	NA	NA	NA
78	q9	~~	q9	2	2	-0.825	NA	NA	NA	NA	NA			78	q9	~~	q9	2	-39.321	NA	NA	NA	NA	NA
79	RegenerA	~~	RegenerA	2	2	0.003	NA	NA	NA	NA	NA			79	RegenerA	~~	RegenerA	2	0.94	NA	NA	NA	NA	NA
80	tarsus_length	~~	tarsus_length	2	2	1.078	NA	NA	NA	NA	NA			80	tarsus_length	~~	tarsus_length	2	35.995	NA	NA	NA	NA	NA
81	forest	~~	forest	2	2	1.056	NA	NA	NA	NA	NA			81	forest	~~	forest	2	1	NA	NA	NA	NA	NA
82	wing_length	~~	wing_length	2	2	1.05	NA	NA	NA	NA	NA			82	wing_length	~~	wing_length	2	14.585	NA	NA	NA	NA	NA
83	arthropod_abundance	~~	arthropod_abundance	2	2	0.018	NA	NA	NA	NA	NA			83	arthropod_abundance	~~	arthropod_abundance	2	0.983	NA	NA	NA	NA	NA
84	q9	~~	entropy	2	2	-0.476	NA	NA	NA	NA	NA			84	q9	~~	entropy	2	-1.005	NA	NA	NA	NA	NA
85	q9	~~	RegenerA	2	2	-0.011	NA	NA	NA	NA	NA			85	q9	~~	RegenerA	2	-0.225	NA	NA	NA	NA	NA
86	RegenerA	~~	entropy	2	2	-0.005	NA	NA	NA	NA	NA			86	RegenerA	~~	entropy	2	-0.188	NA	NA	NA	NA	NA
87	wing_length	~~	bill_length	2	2	1.831	NA	NA	NA	NA	NA			87	wing_length	~~	bill_length	2	0.973	NA	NA	NA	NA	NA
88	bill_length	~~	tarsus_length	2	2	1.89	NA	NA	NA	NA	NA			88	bill_length	~~	tarsus_length	2	0.991	NA	NA	NA	NA	NA
89	wing_length	~~	tarsus_length	2	2	1.051	NA	NA	NA	NA	NA			89	wing_length	~~	tarsus_length	2	0.988	NA	NA	NA	NA	NA
90	forest	~1		2	2	2.58	NA	NA	NA	NA	NA			90	forest	~1		2	2.511	NA	NA	NA	NA	NA
91	arthropod_abundance	~1		2	2	3.603	NA	NA	NA	NA	NA			91	arthropod_abundance	~1		2	26.481	NA	NA	NA	NA	NA
92	bird_abundance	~1		2	2	0.514	NA	NA	NA	NA	NA			92	bird_abundance	~1		2	3.813	NA	NA	NA	NA	NA
93	wing_length	~1		2	2	2.105	NA	NA	NA	NA	NA			93	wing_length	~1		2	7.843	NA	NA	NA	NA	NA
94	bill_length	~1		2	2	1.346	NA	NA	NA	NA	NA			94	bill_length	~1		2	5.994	NA	NA	NA	NA	NA
95	tarsus_length	~1		2	2	1.449	NA	NA	NA	NA	NA			95	tarsus_length	~1		2	8.372	NA	NA	NA	NA	NA
96	Covershrubs	~1		2	2	0.872	NA	NA	NA	NA	NA			96	Covershrubs	~1		2	2.148	NA	NA	NA	NA	NA
97	traits	~~	traits	2	2	-0.98	NA	NA	NA	NA	NA			97	traits	~~	traits	2	NA	NA	NA	NA	NA	NA
98	forest	~~	traits	2	2	0	NA	NA	NA	NA	NA			98	forest	~~	traits	2	0	NA	NA	NA	NA	NA
99	q9	~1		2	2	0	0	NA	NA	0	0			99	q9	~1		2	0	NA	NA	NA	NA	NA
100	RegenerA	~1		2	2	0	0	NA	NA	0	0			100	RegenerA	~1		2	0	NA	NA	NA	NA	NA
101	entropy	~1		2	2	0	0	NA	NA	0	0			101	entropy	~1		2	0	NA	NA	NA	NA	NA
102	traits	~1		2	2	0	0	NA	NA	0	0			102	traits	~1		2	NA	NA	NA	NA	NA	NA
103	bird_abundance	~	entropy	3	3	-0.036	NA	NA	NA	NA	NA			103	bird_abundance	~	entropy	3	-0.013	NA	NA	NA	NA	NA
104	bird_abundance	~	q9	3	3	0.159	NA	NA	NA	NA	NA			104	bird_abundance	~	q9	3	0.159	NA	NA	NA	NA	NA
105	bird_abundance	~	RegenerA	3	3	0.313	NA	NA	NA	NA	NA			105	bird_abundance	~	RegenerA	3	0.07	NA	NA	NA	NA	NA
106	bird_abundance	~	Covershrubs	3	3	-0.025	NA	NA	NA	NA	NA			106	bird_abundance	~	Covershrubs	3	-0.153	NA	NA	NA	NA	NA
107	arthropod_abundance	~	entropy	3	3	0.578	NA	NA	NA	NA	NA			107	arthropod_abundance	~	entropy	3	0.138	NA	NA	NA	NA	NA
108	arthropod_abundance	~	q9	3	3	-0.175	NA	NA	NA	NA	NA			108	arthropod_abundance	~	q9	3	-0.121	NA	NA	NA	NA	NA
109	arthropod_abundance	~	RegenerA	3	3	1.973	NA	NA	NA	NA	NA			109	arthropod_abundance	~	RegenerA	3	0.305	NA	NA	NA	NA	NA
110	arthropod_abundance	~	Covershrubs	3	3	0.067	NA	NA	NA	NA	NA			110	arthropod_abundance	~	Covershrubs	3	0.286	NA	NA	NA	NA	NA
111	bird_abundance	~	arthropod_abundance	3	3	0.026	NA	NA	NA	NA	NA			111	bird_abundance	~	arthropod_abundance	3	0.038	NA	NA	NA	NA	NA
112	wing_length	~	bird_abundance	3	3	-0.02	NA	NA	NA	NA	NA			112	wing_length	~	bird_abundance	3	-0.009	NA	NA	NA	NA	NA
113	bill_length	~	bird_abundance	3	3	-0.288	NA	NA	NA	NA	NA			113	bill_length	~	bird_abundance	3	-0.148	NA	NA	NA	NA	NA
114	tarsus_length	~	bird_abundance	3	3	-0.094	NA	NA	NA	NA	NA			114	tarsus_length	~	bird_abundance	3	-0.063	NA	NA	NA	NA	NA
115	RegenerA	~	Covershrubs	3	3	0.029	NA	NA	NA	NA	NA			115	RegenerA	~	Covershrubs	3	0.806	NA	NA	NA	NA	NA
116	q9	~	Covershrubs	3	3	0.793	NA	NA	NA	NA	NA			116	q9	~	Covershrubs	3	4.924	NA	NA	NA	NA	NA
117	entropy	~	Covershrubs	3	3	0.335	NA	NA	NA	NA	NA			117	entropy	~	Covershrubs	3	6.008	NA	NA	NA	NA	NA
118	forest	=~	q9	3	3	1	0	NA	NA	1	1			118	forest	=~	q9	3	20.055	NA	NA	NA	NA	NA
119	forest	=~	RegenerA	3	3	0.003	NA	NA	NA	NA	NA			119	forest	=~	RegenerA	3	0.228	NA	NA	NA	NA	NA
120	forest	=~	entropy	3	3	0.464	NA	NA	NA	NA	NA			120	forest	=~	entropy	3	26.871	NA	NA	NA	NA	NA
121	forest	=~	Covershrubs	3	3	-0.074	NA	NA	NA	NA	NA			121	forest	=~	Covershrubs	3	-0.24	NA	NA	NA	NA	NA
122	traits	=~	wing_length	3	3	1	0	NA	NA	1	1			122	traits	=~	wing_length	3	NA	NA	NA	NA	NA	NA
123	traits	=~	bill_length	3	3	24.092	NA	NA	NA	NA	NA			123	traits	=~	bill_length	3	NA	NA	NA	NA	NA	NA
124	traits	=~	tarsus_length	3	3	7.317	NA	NA	NA	NA	NA			124	traits	=~	tarsus_length	3	NA	NA	NA	NA	NA	NA
125	bird_abundance	~~	bird_abundance	3	3	0.013	NA	NA	NA	NA	NA			125	bird_abundance	~~	bird_abundance	3	0.973	NA	NA	NA	NA	NA
126	bill_length	~~	bill_length	3	3	13.654	NA	NA	NA	NA	NA			126	bill_length	~~	bill_length	3	270.783	NA	NA	NA	NA	NA
127	Covershrubs	~~	Covershrubs	3	3	0.487	NA	NA	NA	NA	NA			127	Covershrubs	~~	Covershrubs	3	0.942	NA	NA	NA	NA	NA
128	entropy	~~	entropy	3	3	-1.092	NA	NA	NA	NA	NA			128	entropy	~~	entropy	3	-679.676	NA	NA	NA	NA	NA
129	q9	~~	q9	3	3	-5.059	NA	NA	NA	NA	NA			129	q9	~~	q9	3	-378.051	NA	NA	NA	NA	NA
130	RegenerA	~~	RegenerA	3	3	0	NA	NA	NA	NA	NA			130	RegenerA	~~	RegenerA	3	0.386	NA	NA	NA	NA	NA
131	tarsus_length	~~	tarsus_length	3	3	1.285	NA	NA	NA	NA	NA			131	tarsus_length	~~	tarsus_length	3	42.908	NA	NA	NA	NA	NA
132	forest	~~	forest	3	3	5.383	NA	NA	NA	NA	NA			132	forest	~~	forest	3	1	NA	NA	NA	NA	NA
133	wing_length	~~	wing_length	3	3	0.095	NA	NA	NA	NA	NA			133	wing_length	~~	wing_length	3	1.325	NA	NA	NA	NA	NA
134	arthropod_abundance	~~	arthropod_abundance	3	3	0.02	NA	NA	NA	NA	NA			134	arthropod_abundance	~~	arthropod_abundance	3	0.723	NA	NA	NA	NA	NA
135	q9	~~	entropy	3	3	-2.353	NA	NA	NA	NA	NA			135	q9	~~	entropy	3	-1.001	NA	NA	NA	NA	NA
136	q9	~~	RegenerA	3	3	-0.013	NA	NA	NA	NA	NA			136	q9	~~	RegenerA	3	-0.367	NA	NA	NA	NA	NA
137	RegenerA	~~	entropy	3	3	-0.006	NA	NA	NA	NA	NA			137	RegenerA	~~	entropy	3	-0.347	NA	NA	NA	NA	NA
138	wing_length	~~	bill_length	3	3	0.592	NA	NA	NA	NA	NA			138	wing_length	~~	bill_length	3	0.519	NA	NA	NA	NA	NA
139	bill_length	~~	tarsus_length	3	3	4.155	NA	NA	NA	NA	NA			139	bill_length	~~	tarsus_length	3	0.992	NA	NA	NA	NA	NA
140	wing_length	~~	tarsus_length	3	3	0.21	NA	NA	NA	NA	NA			140	wing_length	~~	tarsus_length	3	0.6	NA	NA	NA	NA	NA
141	forest	~1		3	3	0.817	NA	NA	NA	NA	NA			141	forest	~1		3	0.352	NA	NA	NA	NA	NA
142	arthropod_abundance	~1		3	3	3.659	NA	NA	NA	NA	NA			142	arthropod_abundance	~1		3	21.836	NA	NA	NA	NA	NA
143	bird_abundance	~1		3	3	0.07	NA	NA	NA	NA	NA			143	bird_abundance	~1		3	0.609	NA	NA	NA	NA	NA
144	wing_length	~1		3	3	1.991	NA	NA	NA	NA	NA			144	wing_length	~1		3	7.417	NA	NA	NA	NA	NA
145	bill_length	~1		3	3	1.345	NA	NA	NA	NA	NA			145	bill_length	~1		3	5.988	NA	NA	NA	NA	NA
146	tarsus_length	~1		3	3	1.399	NA	NA	NA	NA	NA			146	tarsus_length	~1		3	8.084	NA	NA	NA	NA	NA
147	Covershrubs	~1		3	3	0.848	NA	NA	NA	NA	NA			147	Covershrubs	~1		3	1.179	NA	NA	NA	NA	NA
148	traits	~~	traits	3	3	-0.023	NA	NA	NA	NA	NA			148	traits	~~	traits	3	NA	NA	NA	NA	NA	NA
149	forest	~~	traits	3	3	0	NA	NA	NA	NA	NA			149	forest	~~	traits	3	0	NA	NA	NA	NA	NA
150	q9	~1		3	3	0	0	NA	NA	0	0			150	q9	~1		3	0	NA	NA	NA	NA	NA
151	RegenerA	~1		3	3	0	0	NA	NA	0	0			151	RegenerA	~1		3	0	NA	NA	NA	NA	NA
152	entropy	~1		3	3	0	0	NA	NA	0	0			152	entropy	~1		3	0	NA	NA	NA	NA	NA
153	traits	~1		3	3	0	0	NA	NA	0	0			153	traits	~1		3	NA	NA	NA	NA	NA	NA
	Model: m2.fit.fg	operator		block	group	estimate	s.e.	z	p-value	Lower CI	Upper CI				lhs	op	rhs	group	standardized estimate	s.e.	z	p-value	Lower CI	Upper CI
1	bird_abundance	~	entropy	1	1	-0.291	NA	NA	NA	NA	NA			1	bird_abundance	~	entropy	1	-0.876	NA	NA	NA	NA	NA
2	bird_abundance	~	q9	1	1	0.17	NA	NA	NA	NA	NA			2	bird_abundance	~	q9	1	1.01	NA	NA	NA	NA	NA
3	bird_abundance	~	RegenerA	1	1	-0.022	NA	NA	NA	NA	NA			3	bird_abundance	~	RegenerA	1	-0.04	NA	NA	NA	NA	NA
4	bird_abundance	~	Covershrubs	1	1	0.024	NA	NA	NA	NA	NA			4	bird_abundance	~	Covershrubs	1	0.135	NA	NA	NA	NA	NA
5	bird_abundance	~	wing_length	1	1	0.057	NA	NA	NA	NA	NA			5	bird_abundance	~	wing_length	1	0.414	NA	NA	NA	NA	NA
6	bird_abundance	~	bill_length	1	1	0.021	NA	NA	NA	NA	NA			6	bird_abundance	~	bill_length	1	0.107	NA	NA	NA	NA	NA
7	bird_abundance	~	tarsus_length	1	1	0.029	NA	NA	NA	NA	NA			7	bird_abundance	~	tarsus_length	1	0.196	NA	NA	NA	NA	NA
8	arthropod_abundance	~	bird_abundance	1	1	0.236	NA	NA	NA	NA	NA			8	arthropod_abundance	~	bird_abundance	1	0.019	NA	NA	NA	NA	NA
9	arthropod_abundance	~	entropy	1	1	0.47	NA	NA	NA	NA	NA			9	arthropod_abundance	~	entropy	1	0.116	NA	NA	NA	NA	NA
10	arthropod_abundance	~	q9	1	1	0.96	NA	NA	NA	NA	NA			10	arthropod_abundance	~	q9	1	0.466	NA	NA	NA	NA	NA
11	arthropod_abundance	~	RegenerA	1	1	0.027	NA	NA	NA	NA	NA			11	arthropod_abundance	~	RegenerA	1	0.004	NA	NA	NA	NA	NA
12	arthropod_abundance	~	Covershrubs	1	1	0.839	NA	NA	NA	NA	NA			12	arthropod_abundance	~	Covershrubs	1	0.382	NA	NA	NA	NA	NA
13	RegenerA	~	Covershrubs	1	1	-0.017	NA	NA	NA	NA	NA			13	RegenerA	~	Covershrubs	1	-0.052	NA	NA	NA	NA	NA
14	q9	~	Covershrubs	1	1	0.153	NA	NA	NA	NA	NA			14	q9	~	Covershrubs	1	0.144	NA	NA	NA	NA	NA
15	entropy	~	Covershrubs	1	1	0.056	NA	NA	NA	NA	NA			15	entropy	~	Covershrubs	1	0.104	NA	NA	NA	NA	NA
16	forest	=~	q9	1	1	1	0	NA	NA	1	1			16	forest	=~	q9	1	0.678	NA	NA	NA	NA	NA
17	forest	=~	RegenerA	1	1	0.269	NA	NA	NA	NA	NA			17	forest	=~	RegenerA	1	0.591	NA	NA	NA	NA	NA
18	forest	=~	entropy	1	1	0.434	NA	NA	NA	NA	NA			18	forest	=~	entropy	1	0.58	NA	NA	NA	NA	NA
19	forest	=~	Covershrubs	1	1	0.841	NA	NA	NA	NA	NA			19	forest	=~	Covershrubs	1	0.608	NA	NA	NA	NA	NA
20	traits	=~	wing_length	1	1	1	0	NA	NA	1	1			20	traits	=~	wing_length	1	0.787	NA	NA	NA	NA	NA
21	traits	=~	bill_length	1	1	0.701	NA	NA	NA	NA	NA			21	traits	=~	bill_length	1	0.798	NA	NA	NA	NA	NA
22	traits	=~	tarsus_length	1	1	0.936	NA	NA	NA	NA	NA			22	traits	=~	tarsus_length	1	0.8	NA	NA	NA	NA	NA
23	bird_abundance	~~	bird_abundance	1	1	0.002	NA	NA	NA	NA	NA			23	bird_abundance	~~	bird_abundance	1	0.069	NA	NA	NA	NA	NA
24	bill_length	~~	bill_length	1	1	0.294	NA	NA	NA	NA	NA			24	bill_length	~~	bill_length	1	0.363	NA	NA	NA	NA	NA
25	Covershrubs	~~	Covershrubs	1	1	0.617	NA	NA	NA	NA	NA			25	Covershrubs	~~	Covershrubs	1	0.63	NA	NA	NA	NA	NA
26	entropy	~~	entropy	1	1	0.166	NA	NA	NA	NA	NA			26	entropy	~~	entropy	1	0.579	NA	NA	NA	NA	NA
27	q9	~~	q9	1	1	0.446	NA	NA	NA	NA	NA			27	q9	~~	q9	1	0.401	NA	NA	NA	NA	NA
28	RegenerA	~~	RegenerA	1	1	0.073	NA	NA	NA	NA	NA			28	RegenerA	~~	RegenerA	1	0.685	NA	NA	NA	NA	NA
29	tarsus_length	~~	tarsus_length	1	1	0.517	NA	NA	NA	NA	NA			29	tarsus_length	~~	tarsus_length	1	0.36	NA	NA	NA	NA	NA
30	traits	~~	traits	1	1	1.049	NA	NA	NA	NA	NA			30	traits	~~	traits	1	1	NA	NA	NA	NA	NA
31	forest	~~	forest	1	1	0.512	NA	NA	NA	NA	NA			31	forest	~~	forest	1	1	NA	NA	NA	NA	NA
32	wing_length	~~	wing_length	1	1	0.646	NA	NA	NA	NA	NA			32	wing_length	~~	wing_length	1	0.381	NA	NA	NA	NA	NA
33	arthropod_abundance	~~	arthropod_abundance	1	1	1.183	NA	NA	NA	NA	NA			33	arthropod_abundance	~~	arthropod_abundance	1	0.25	NA	NA	NA	NA	NA
34	q9	~~	entropy	1	1	0.271	NA	NA	NA	NA	NA			34	q9	~~	entropy	1	0.996	NA	NA	NA	NA	NA
35	q9	~~	RegenerA	1	1	0.177	NA	NA	NA	NA	NA			35	q9	~~	RegenerA	1	0.983	NA	NA	NA	NA	NA
36	RegenerA	~~	entropy	1	1	0.108	NA	NA	NA	NA	NA			36	RegenerA	~~	entropy	1	0.981	NA	NA	NA	NA	NA
37	wing_length	~~	bill_length	1	1	0.435	NA	NA	NA	NA	NA			37	wing_length	~~	bill_length	1	0.999	NA	NA	NA	NA	NA
38	bill_length	~~	tarsus_length	1	1	0.39	NA	NA	NA	NA	NA			38	bill_length	~~	tarsus_length	1	1	NA	NA	NA	NA	NA
39	wing_length	~~	tarsus_length	1	1	0.577	NA	NA	NA	NA	NA			39	wing_length	~~	tarsus_length	1	0.999	NA	NA	NA	NA	NA
40	forest	~1		1	1	0.638	NA	NA	NA	NA	NA			40	forest	~1		1	0.892	NA	NA	NA	NA	NA
41	traits	~1		1	1	1.192	NA	NA	NA	NA	NA			41	traits	~1		1	1.163	NA	NA	NA	NA	NA
42	arthropod_abundance	~1		1	1	0.753	NA	NA	NA	NA	NA			42	arthropod_abundance	~1		1	0.346	NA	NA	NA	NA	NA
43	bird_abundance	~1		1	1	0.025	NA	NA	NA	NA	NA			43	bird_abundance	~1		1	0.143	NA	NA	NA	NA	NA
44	q9	~1		1	1	0.165	NA	NA	NA	NA	NA			44	q9	~1		1	0.156	NA	NA	NA	NA	NA
45	RegenerA	~1		1	1	-0.173	NA	NA	NA	NA	NA			45	RegenerA	~1		1	-0.53	NA	NA	NA	NA	NA
46	entropy	~1		1	1	0.173	NA	NA	NA	NA	NA			46	entropy	~1		1	0.324	NA	NA	NA	NA	NA
47	Covershrubs	~1		1	1	0.601	NA	NA	NA	NA	NA			47	Covershrubs	~1		1	0.608	NA	NA	NA	NA	NA
48	wing_length	~1		1	1	0.878	NA	NA	NA	NA	NA			48	wing_length	~1		1	0.675	NA	NA	NA	NA	NA
49	bill_length	~1		1	1	0.148	NA	NA	NA	NA	NA			49	bill_length	~1		1	0.165	NA	NA	NA	NA	NA
50	tarsus_length	~1		1	1	0.282	NA	NA	NA	NA	NA			50	tarsus_length	~1		1	0.235	NA	NA	NA	NA	NA
51	forest	~~	traits	1	1	0.751	NA	NA	NA	NA	NA			51	forest	~~	traits	1	1.025	NA	NA	NA	NA	NA
52	bird_abundance	~	entropy	2	2	0.356	NA	NA	NA	NA	NA			52	bird_abundance	~	entropy	2	0.167	NA	NA	NA	NA	NA
53	bird_abundance	~	q9	2	2	-0.117	NA	NA	NA	NA	NA			53	bird_abundance	~	q9	2	-0.198	NA	NA	NA	NA	NA
54	bird_abundance	~	RegenerA	2	2	0.225	NA	NA	NA	NA	NA			54	bird_abundance	~	RegenerA	2	0.096	NA	NA	NA	NA	NA
55	bird_abundance	~	Covershrubs	2	2	-0.007	NA	NA	NA	NA	NA			55	bird_abundance	~	Covershrubs	2	-0.04	NA	NA	NA	NA	NA
56	bird_abundance	~	wing_length	2	2	-0.049	NA	NA	NA	NA	NA			56	bird_abundance	~	wing_length	2	-0.072	NA	NA	NA	NA	NA
57	bird_abundance	~	bill_length	2	2	-0.075	NA	NA	NA	NA	NA			57	bird_abundance	~	bill_length	2	-0.14	NA	NA	NA	NA	NA
58	bird_abundance	~	tarsus_length	2	2	0.112	NA	NA	NA	NA	NA			58	bird_abundance	~	tarsus_length	2	0.107	NA	NA	NA	NA	NA
59	arthropod_abundance	~	bird_abundance	2	2	0.031	NA	NA	NA	NA	NA			59	arthropod_abundance	~	bird_abundance	2	0.017	NA	NA	NA	NA	NA
60	arthropod_abundance	~	entropy	2	2	-0.066	NA	NA	NA	NA	NA			60	arthropod_abundance	~	entropy	2	-0.016	NA	NA	NA	NA	NA
61	arthropod_abundance	~	q9	2	2	0.468	NA	NA	NA	NA	NA			61	arthropod_abundance	~	q9	2	0.42	NA	NA	NA	NA	NA
62	arthropod_abundance	~	RegenerA	2	2	0.858	NA	NA	NA	NA	NA			62	arthropod_abundance	~	RegenerA	2	0.193	NA	NA	NA	NA	NA
63	arthropod_abundance	~	Covershrubs	2	2	-0.026	NA	NA	NA	NA	NA			63	arthropod_abundance	~	Covershrubs	2	-0.08	NA	NA	NA	NA	NA
64	RegenerA	~	Covershrubs	2	2	0.061	NA	NA	NA	NA	NA			64	RegenerA	~	Covershrubs	2	0.838	NA	NA	NA	NA	NA
65	q9	~	Covershrubs	2	2	0.338	NA	NA	NA	NA	NA			65	q9	~	Covershrubs	2	1.165	NA	NA	NA	NA	NA
66	entropy	~	Covershrubs	2	2	0.102	NA	NA	NA	NA	NA			66	entropy	~	Covershrubs	2	1.268	NA	NA	NA	NA	NA
67	forest	=~	q9	2	2	1	0	NA	NA	1	1			67	forest	=~	q9	2	NA	NA	NA	NA	NA	NA
68	forest	=~	RegenerA	2	2	0.076	NA	NA	NA	NA	NA			68	forest	=~	RegenerA	2	NA	NA	NA	NA	NA	NA
69	forest	=~	entropy	2	2	0.326	NA	NA	NA	NA	NA			69	forest	=~	entropy	2	NA	NA	NA	NA	NA	NA
70	forest	=~	Covershrubs	2	2	0.327	NA	NA	NA	NA	NA			70	forest	=~	Covershrubs	2	NA	NA	NA	NA	NA	NA
71	traits	=~	wing_length	2	2	1	0	NA	NA	1	1			71	traits	=~	wing_length	2	NA	NA	NA	NA	NA	NA
72	traits	=~	bill_length	2	2	0.849	NA	NA	NA	NA	NA			72	traits	=~	bill_length	2	NA	NA	NA	NA	NA	NA
73	traits	=~	tarsus_length	2	2	0.608	NA	NA	NA	NA	NA			73	traits	=~	tarsus_length	2	NA	NA	NA	NA	NA	NA
74	bird_abundance	~~	bird_abundance	2	2	0.01	NA	NA	NA	NA	NA			74	bird_abundance	~~	bird_abundance	2	0.949	NA	NA	NA	NA	NA
75	bill_length	~~	bill_length	2	2	0.414	NA	NA	NA	NA	NA			75	bill_length	~~	bill_length	2	11.549	NA	NA	NA	NA	NA
76	Covershrubs	~~	Covershrubs	2	2	0.393	NA	NA	NA	NA	NA			76	Covershrubs	~~	Covershrubs	2	1.118	NA	NA	NA	NA	NA
77	entropy	~~	entropy	2	2	0.048	NA	NA	NA	NA	NA			77	entropy	~~	entropy	2	21.373	NA	NA	NA	NA	NA
78	q9	~~	q9	2	2	0.464	NA	NA	NA	NA	NA			78	q9	~~	q9	2	15.674	NA	NA	NA	NA	NA
79	RegenerA	~~	RegenerA	2	2	0.004	NA	NA	NA	NA	NA			79	RegenerA	~~	RegenerA	2	2.152	NA	NA	NA	NA	NA
80	tarsus_length	~~	tarsus_length	2	2	0.204	NA	NA	NA	NA	NA			80	tarsus_length	~~	tarsus_length	2	21.487	NA	NA	NA	NA	NA
81	traits	~~	traits	2	2	-0.525	NA	NA	NA	NA	NA			81	traits	~~	traits	2	NA	NA	NA	NA	NA	NA
82	forest	~~	forest	2	2	-0.389	NA	NA	NA	NA	NA			82	forest	~~	forest	2	NA	NA	NA	NA	NA	NA
83	wing_length	~~	wing_length	2	2	0.548	NA	NA	NA	NA	NA			83	wing_length	~~	wing_length	2	24.077	NA	NA	NA	NA	NA
84	arthropod_abundance	~~	arthropod_abundance	2	2	0.031	NA	NA	NA	NA	NA			84	arthropod_abundance	~~	arthropod_abundance	2	0.854	NA	NA	NA	NA	NA
85	q9	~~	entropy	2	2	0.146	NA	NA	NA	NA	NA			85	q9	~~	entropy	2	0.975	NA	NA	NA	NA	NA
86	q9	~~	RegenerA	2	2	0.031	NA	NA	NA	NA	NA			86	q9	~~	RegenerA	2	0.713	NA	NA	NA	NA	NA
87	RegenerA	~~	entropy	2	2	0.01	NA	NA	NA	NA	NA			87	RegenerA	~~	entropy	2	0.717	NA	NA	NA	NA	NA
88	wing_length	~~	bill_length	2	2	0.46	NA	NA	NA	NA	NA			88	wing_length	~~	bill_length	2	0.966	NA	NA	NA	NA	NA
89	bill_length	~~	tarsus_length	2	2	0.284	NA	NA	NA	NA	NA			89	bill_length	~~	tarsus_length	2	0.979	NA	NA	NA	NA	NA
90	wing_length	~~	tarsus_length	2	2	0.33	NA	NA	NA	NA	NA			90	wing_length	~~	tarsus_length	2	0.989	NA	NA	NA	NA	NA
91	forest	~1		2	2	0.79	NA	NA	NA	NA	NA			91	forest	~1		2	NA	NA	NA	NA	NA	NA
92	traits	~1		2	2	1.249	NA	NA	NA	NA	NA			92	traits	~1		2	NA	NA	NA	NA	NA	NA
93	arthropod_abundance	~1		2	2	3.129	NA	NA	NA	NA	NA			93	arthropod_abundance	~1		2	16.291	NA	NA	NA	NA	NA
94	bird_abundance	~1		2	2	0.316	NA	NA	NA	NA	NA			94	bird_abundance	~1		2	3.111	NA	NA	NA	NA	NA
95	q9	~1		2	2	0.142	NA	NA	NA	NA	NA			95	q9	~1		2	0.823	NA	NA	NA	NA	NA
96	RegenerA	~1		2	2	-0.094	NA	NA	NA	NA	NA			96	RegenerA	~1		2	-2.175	NA	NA	NA	NA	NA
97	entropy	~1		2	2	0.253	NA	NA	NA	NA	NA			97	entropy	~1		2	5.317	NA	NA	NA	NA	NA
98	Covershrubs	~1		2	2	0.905	NA	NA	NA	NA	NA			98	Covershrubs	~1		2	1.527	NA	NA	NA	NA	NA
99	wing_length	~1		2	2	0.612	NA	NA	NA	NA	NA			99	wing_length	~1		2	4.058	NA	NA	NA	NA	NA
100	bill_length	~1		2	2	0.095	NA	NA	NA	NA	NA			100	bill_length	~1		2	0.501	NA	NA	NA	NA	NA
101	tarsus_length	~1		2	2	0.558	NA	NA	NA	NA	NA			101	tarsus_length	~1		2	5.728	NA	NA	NA	NA	NA
102	forest	~~	traits	2	2	-0.001	NA	NA	NA	NA	NA			102	forest	~~	traits	2	-0.002	NA	NA	NA	NA	NA
103	bird_abundance	~	entropy	3	3	0.833	NA	NA	NA	NA	NA			103	bird_abundance	~	entropy	3	0.221	NA	NA	NA	NA	NA
104	bird_abundance	~	q9	3	3	-0.246	NA	NA	NA	NA	NA			104	bird_abundance	~	q9	3	-0.241	NA	NA	NA	NA	NA
105	bird_abundance	~	RegenerA	3	3	-0.433	NA	NA	NA	NA	NA			105	bird_abundance	~	RegenerA	3	-0.106	NA	NA	NA	NA	NA
106	bird_abundance	~	Covershrubs	3	3	0.023	NA	NA	NA	NA	NA			106	bird_abundance	~	Covershrubs	3	0.086	NA	NA	NA	NA	NA
107	bird_abundance	~	wing_length	3	3	-0.347	NA	NA	NA	NA	NA			107	bird_abundance	~	wing_length	3	-0.398	NA	NA	NA	NA	NA
108	bird_abundance	~	bill_length	3	3	0.124	NA	NA	NA	NA	NA			108	bird_abundance	~	bill_length	3	0.091	NA	NA	NA	NA	NA
109	bird_abundance	~	tarsus_length	3	3	-0.054	NA	NA	NA	NA	NA			109	bird_abundance	~	tarsus_length	3	-0.033	NA	NA	NA	NA	NA
110	arthropod_abundance	~	bird_abundance	3	3	0.044	NA	NA	NA	NA	NA			110	arthropod_abundance	~	bird_abundance	3	0.04	NA	NA	NA	NA	NA
111	arthropod_abundance	~	entropy	3	3	0.425	NA	NA	NA	NA	NA			111	arthropod_abundance	~	entropy	3	0.101	NA	NA	NA	NA	NA
112	arthropod_abundance	~	q9	3	3	0.491	NA	NA	NA	NA	NA			112	arthropod_abundance	~	q9	3	0.429	NA	NA	NA	NA	NA
113	arthropod_abundance	~	RegenerA	3	3	0.773	NA	NA	NA	NA	NA			113	arthropod_abundance	~	RegenerA	3	0.169	NA	NA	NA	NA	NA
114	arthropod_abundance	~	Covershrubs	3	3	-0.01	NA	NA	NA	NA	NA			114	arthropod_abundance	~	Covershrubs	3	-0.033	NA	NA	NA	NA	NA
115	RegenerA	~	Covershrubs	3	3	0.068	NA	NA	NA	NA	NA			115	RegenerA	~	Covershrubs	3	1.045	NA	NA	NA	NA	NA
116	q9	~	Covershrubs	3	3	0.092	NA	NA	NA	NA	NA			116	q9	~	Covershrubs	3	0.353	NA	NA	NA	NA	NA
117	entropy	~	Covershrubs	3	3	0.043	NA	NA	NA	NA	NA			117	entropy	~	Covershrubs	3	0.608	NA	NA	NA	NA	NA
118	forest	=~	q9	3	3	1	0	NA	NA	1	1			118	forest	=~	q9	3	NA	NA	NA	NA	NA	NA
119	forest	=~	RegenerA	3	3	0.288	NA	NA	NA	NA	NA			119	forest	=~	RegenerA	3	NA	NA	NA	NA	NA	NA
120	forest	=~	entropy	3	3	0.447	NA	NA	NA	NA	NA			120	forest	=~	entropy	3	NA	NA	NA	NA	NA	NA
121	forest	=~	Covershrubs	3	3	0.313	NA	NA	NA	NA	NA			121	forest	=~	Covershrubs	3	NA	NA	NA	NA	NA	NA
122	traits	=~	wing_length	3	3	1	0	NA	NA	1	1			122	traits	=~	wing_length	3	2.22	NA	NA	NA	NA	NA
123	traits	=~	bill_length	3	3	0.621	NA	NA	NA	NA	NA			123	traits	=~	bill_length	3	2.174	NA	NA	NA	NA	NA
124	traits	=~	tarsus_length	3	3	0.476	NA	NA	NA	NA	NA			124	traits	=~	tarsus_length	3	1.985	NA	NA	NA	NA	NA
125	bird_abundance	~~	bird_abundance	3	3	0.022	NA	NA	NA	NA	NA			125	bird_abundance	~~	bird_abundance	3	0.814	NA	NA	NA	NA	NA
126	bill_length	~~	bill_length	3	3	-0.054	NA	NA	NA	NA	NA			126	bill_length	~~	bill_length	3	-3.725	NA	NA	NA	NA	NA
127	Covershrubs	~~	Covershrubs	3	3	0.397	NA	NA	NA	NA	NA			127	Covershrubs	~~	Covershrubs	3	1.041	NA	NA	NA	NA	NA
128	entropy	~~	entropy	3	3	0.035	NA	NA	NA	NA	NA			128	entropy	~~	entropy	3	18.033	NA	NA	NA	NA	NA
129	q9	~~	q9	3	3	0.191	NA	NA	NA	NA	NA			129	q9	~~	q9	3	7.266	NA	NA	NA	NA	NA
130	RegenerA	~~	RegenerA	3	3	0.015	NA	NA	NA	NA	NA			130	RegenerA	~~	RegenerA	3	9.115	NA	NA	NA	NA	NA
131	tarsus_length	~~	tarsus_length	3	3	-0.03	NA	NA	NA	NA	NA			131	tarsus_length	~~	tarsus_length	3	-2.94	NA	NA	NA	NA	NA
132	traits	~~	traits	3	3	0.177	NA	NA	NA	NA	NA			132	traits	~~	traits	3	1	NA	NA	NA	NA	NA
133	forest	~~	forest	3	3	-0.159	NA	NA	NA	NA	NA			133	forest	~~	forest	3	NA	NA	NA	NA	NA	NA
134	wing_length	~~	wing_length	3	3	-0.141	NA	NA	NA	NA	NA			134	wing_length	~~	wing_length	3	-3.929	NA	NA	NA	NA	NA
135	arthropod_abundance	~~	arthropod_abundance	3	3	0.027	NA	NA	NA	NA	NA			135	arthropod_abundance	~~	arthropod_abundance	3	0.794	NA	NA	NA	NA	NA
136	q9	~~	entropy	3	3	0.077	NA	NA	NA	NA	NA			136	q9	~~	entropy	3	0.949	NA	NA	NA	NA	NA
137	q9	~~	RegenerA	3	3	0.046	NA	NA	NA	NA	NA			137	q9	~~	RegenerA	3	0.859	NA	NA	NA	NA	NA
138	RegenerA	~~	entropy	3	3	0.021	NA	NA	NA	NA	NA			138	RegenerA	~~	entropy	3	0.905	NA	NA	NA	NA	NA
139	wing_length	~~	bill_length	3	3	-0.09	NA	NA	NA	NA	NA			139	wing_length	~~	bill_length	3	-1.029	NA	NA	NA	NA	NA
140	bill_length	~~	tarsus_length	3	3	-0.041	NA	NA	NA	NA	NA			140	bill_length	~~	tarsus_length	3	-1.022	NA	NA	NA	NA	NA
141	wing_length	~~	tarsus_length	3	3	-0.065	NA	NA	NA	NA	NA			141	wing_length	~~	tarsus_length	3	-1.006	NA	NA	NA	NA	NA
142	forest	~1		3	3	0.924	NA	NA	NA	NA	NA			142	forest	~1		3	NA	NA	NA	NA	NA	NA
143	traits	~1		3	3	1.268	NA	NA	NA	NA	NA			143	traits	~1		3	3.01	NA	NA	NA	NA	NA
144	arthropod_abundance	~1		3	3	2.77	NA	NA	NA	NA	NA			144	arthropod_abundance	~1		3	14.923	NA	NA	NA	NA	NA
145	bird_abundance	~1		3	3	0.851	NA	NA	NA	NA	NA			145	bird_abundance	~1		3	5.149	NA	NA	NA	NA	NA
146	q9	~1		3	3	0.32	NA	NA	NA	NA	NA			146	q9	~1		3	1.974	NA	NA	NA	NA	NA
147	RegenerA	~1		3	3	-0.307	NA	NA	NA	NA	NA			147	RegenerA	~1		3	-7.592	NA	NA	NA	NA	NA
148	entropy	~1		3	3	0.176	NA	NA	NA	NA	NA			148	entropy	~1		3	4.018	NA	NA	NA	NA	NA
149	Covershrubs	~1		3	3	0.832	NA	NA	NA	NA	NA			149	Covershrubs	~1		3	1.346	NA	NA	NA	NA	NA
150	wing_length	~1		3	3	0.737	NA	NA	NA	NA	NA			150	wing_length	~1		3	3.886	NA	NA	NA	NA	NA
151	bill_length	~1		3	3	0.331	NA	NA	NA	NA	NA			151	bill_length	~1		3	2.748	NA	NA	NA	NA	NA
152	tarsus_length	~1		3	3	0.683	NA	NA	NA	NA	NA			152	tarsus_length	~1		3	6.766	NA	NA	NA	NA	NA
153	forest	~~	traits	3	3	0.001	NA	NA	NA	NA	NA			153	forest	~~	traits	3	0.003	NA	NA	NA	NA	NA
154	bird_abundance	~	entropy	4	4	0.174	NA	NA	NA	NA	NA			154	bird_abundance	~	entropy	4	0.096	NA	NA	NA	NA	NA
155	bird_abundance	~	q9	4	4	-0.091	NA	NA	NA	NA	NA			155	bird_abundance	~	q9	4	-0.153	NA	NA	NA	NA	NA
156	bird_abundance	~	RegenerA	4	4	-0.256	NA	NA	NA	NA	NA			156	bird_abundance	~	RegenerA	4	-0.102	NA	NA	NA	NA	NA
157	bird_abundance	~	Covershrubs	4	4	0.031	NA	NA	NA	NA	NA			157	bird_abundance	~	Covershrubs	4	0.173	NA	NA	NA	NA	NA
158	bird_abundance	~	wing_length	4	4	0.033	NA	NA	NA	NA	NA			158	bird_abundance	~	wing_length	4	0.064	NA	NA	NA	NA	NA
159	bird_abundance	~	bill_length	4	4	0.087	NA	NA	NA	NA	NA			159	bird_abundance	~	bill_length	4	0.151	NA	NA	NA	NA	NA
160	bird_abundance	~	tarsus_length	4	4	0.093	NA	NA	NA	NA	NA			160	bird_abundance	~	tarsus_length	4	0.109	NA	NA	NA	NA	NA
161	arthropod_abundance	~	bird_abundance	4	4	0.39	NA	NA	NA	NA	NA			161	arthropod_abundance	~	bird_abundance	4	0.099	NA	NA	NA	NA	NA
162	arthropod_abundance	~	entropy	4	4	0.814	NA	NA	NA	NA	NA			162	arthropod_abundance	~	entropy	4	0.114	NA	NA	NA	NA	NA
163	arthropod_abundance	~	q9	4	4	1.44	NA	NA	NA	NA	NA			163	arthropod_abundance	~	q9	4	0.615	NA	NA	NA	NA	NA
164	arthropod_abundance	~	RegenerA	4	4	0.042	NA	NA	NA	NA	NA			164	arthropod_abundance	~	RegenerA	4	0.004	NA	NA	NA	NA	NA
165	arthropod_abundance	~	Covershrubs	4	4	-0.249	NA	NA	NA	NA	NA			165	arthropod_abundance	~	Covershrubs	4	-0.349	NA	NA	NA	NA	NA
166	RegenerA	~	Covershrubs	4	4	0.137	NA	NA	NA	NA	NA			166	RegenerA	~	Covershrubs	4	1.886	NA	NA	NA	NA	NA
167	q9	~	Covershrubs	4	4	0.357	NA	NA	NA	NA	NA			167	q9	~	Covershrubs	4	1.168	NA	NA	NA	NA	NA
168	entropy	~	Covershrubs	4	4	0.12	NA	NA	NA	NA	NA			168	entropy	~	Covershrubs	4	1.2	NA	NA	NA	NA	NA
169	forest	=~	q9	4	4	1	0	NA	NA	1	1			169	forest	=~	q9	4	NA	NA	NA	NA	NA	NA
170	forest	=~	RegenerA	4	4	0.391	NA	NA	NA	NA	NA			170	forest	=~	RegenerA	4	NA	NA	NA	NA	NA	NA
171	forest	=~	entropy	4	4	0.461	NA	NA	NA	NA	NA			171	forest	=~	entropy	4	NA	NA	NA	NA	NA	NA
172	forest	=~	Covershrubs	4	4	0.777	NA	NA	NA	NA	NA			172	forest	=~	Covershrubs	4	NA	NA	NA	NA	NA	NA
173	traits	=~	wing_length	4	4	1	0	NA	NA	1	1			173	traits	=~	wing_length	4	NA	NA	NA	NA	NA	NA
174	traits	=~	bill_length	4	4	0.792	NA	NA	NA	NA	NA			174	traits	=~	bill_length	4	NA	NA	NA	NA	NA	NA
175	traits	=~	tarsus_length	4	4	0.777	NA	NA	NA	NA	NA			175	traits	=~	tarsus_length	4	NA	NA	NA	NA	NA	NA
176	bird_abundance	~~	bird_abundance	4	4	0.009	NA	NA	NA	NA	NA			176	bird_abundance	~~	bird_abundance	4	0.856	NA	NA	NA	NA	NA
177	bill_length	~~	bill_length	4	4	0.18	NA	NA	NA	NA	NA			177	bill_length	~~	bill_length	4	5.486	NA	NA	NA	NA	NA
178	Covershrubs	~~	Covershrubs	4	4	0.394	NA	NA	NA	NA	NA			178	Covershrubs	~~	Covershrubs	4	1.209	NA	NA	NA	NA	NA
179	entropy	~~	entropy	4	4	0.032	NA	NA	NA	NA	NA			179	entropy	~~	entropy	4	9.84	NA	NA	NA	NA	NA
180	q9	~~	q9	4	4	0.164	NA	NA	NA	NA	NA			180	q9	~~	q9	4	5.397	NA	NA	NA	NA	NA
181	RegenerA	~~	RegenerA	4	4	0.022	NA	NA	NA	NA	NA			181	RegenerA	~~	RegenerA	4	12.934	NA	NA	NA	NA	NA
182	tarsus_length	~~	tarsus_length	4	4	0.157	NA	NA	NA	NA	NA			182	tarsus_length	~~	tarsus_length	4	10.461	NA	NA	NA	NA	NA
183	traits	~~	traits	4	4	-0.235	NA	NA	NA	NA	NA			183	traits	~~	traits	4	NA	NA	NA	NA	NA	NA
184	forest	~~	forest	4	4	-0.113	NA	NA	NA	NA	NA			184	forest	~~	forest	4	NA	NA	NA	NA	NA	NA
185	wing_length	~~	wing_length	4	4	0.275	NA	NA	NA	NA	NA			185	wing_length	~~	wing_length	4	6.781	NA	NA	NA	NA	NA
186	arthropod_abundance	~~	arthropod_abundance	4	4	0.094	NA	NA	NA	NA	NA			186	arthropod_abundance	~~	arthropod_abundance	4	0.565	NA	NA	NA	NA	NA
187	q9	~~	entropy	4	4	0.066	NA	NA	NA	NA	NA			187	q9	~~	entropy	4	0.912	NA	NA	NA	NA	NA
188	q9	~~	RegenerA	4	4	0.054	NA	NA	NA	NA	NA			188	q9	~~	RegenerA	4	0.885	NA	NA	NA	NA	NA
189	RegenerA	~~	entropy	4	4	0.024	NA	NA	NA	NA	NA			189	RegenerA	~~	entropy	4	0.907	NA	NA	NA	NA	NA
190	wing_length	~~	bill_length	4	4	0.222	NA	NA	NA	NA	NA			190	wing_length	~~	bill_length	4	0.999	NA	NA	NA	NA	NA
191	bill_length	~~	tarsus_length	4	4	0.166	NA	NA	NA	NA	NA			191	bill_length	~~	tarsus_length	4	0.991	NA	NA	NA	NA	NA
192	wing_length	~~	tarsus_length	4	4	0.207	NA	NA	NA	NA	NA			192	wing_length	~~	tarsus_length	4	0.995	NA	NA	NA	NA	NA
193	forest	~1		4	4	0.669	NA	NA	NA	NA	NA			193	forest	~1		4	NA	NA	NA	NA	NA	NA
194	traits	~1		4	4	1.51	NA	NA	NA	NA	NA			194	traits	~1		4	NA	NA	NA	NA	NA	NA
195	arthropod_abundance	~1		4	4	1.436	NA	NA	NA	NA	NA			195	arthropod_abundance	~1		4	3.516	NA	NA	NA	NA	NA
196	bird_abundance	~1		4	4	-0.041	NA	NA	NA	NA	NA			196	bird_abundance	~1		4	-0.398	NA	NA	NA	NA	NA
197	q9	~1		4	4	0.216	NA	NA	NA	NA	NA			197	q9	~1		4	1.24	NA	NA	NA	NA	NA
198	RegenerA	~1		4	4	-0.388	NA	NA	NA	NA	NA			198	RegenerA	~1		4	-9.348	NA	NA	NA	NA	NA
199	entropy	~1		4	4	0.176	NA	NA	NA	NA	NA			199	entropy	~1		4	3.075	NA	NA	NA	NA	NA
200	Covershrubs	~1		4	4	0.67	NA	NA	NA	NA	NA			200	Covershrubs	~1		4	1.173	NA	NA	NA	NA	NA
201	wing_length	~1		4	4	0.819	NA	NA	NA	NA	NA			201	wing_length	~1		4	4.067	NA	NA	NA	NA	NA
202	bill_length	~1		4	4	0.419	NA	NA	NA	NA	NA			202	bill_length	~1		4	2.316	NA	NA	NA	NA	NA
203	tarsus_length	~1		4	4	0.489	NA	NA	NA	NA	NA			203	tarsus_length	~1		4	3.995	NA	NA	NA	NA	NA
204	forest	~~	traits	4	4	0	NA	NA	NA	NA	NA			204	forest	~~	traits	4	0	NA	NA	NA	NA	NA
	Model: m2.fit.g3Expl	operator		block	group	estimate	s.e.	z	p-value	Lower CI	Upper CI				lhs	op	rhs	group	standardized estimate	s.e.	z	p-value	Lower CI	Upper CI
1	bird_abundance	~	entropy	1	1	0.101	NA	NA	NA	NA	NA			1	bird_abundance	~	entropy	1	0.079	NA	NA	NA	NA	NA
2	bird_abundance	~	q9	1	1	-0.006	NA	NA	NA	NA	NA			2	bird_abundance	~	q9	1	-0.014	NA	NA	NA	NA	NA
3	bird_abundance	~	RegenerA	1	1	0.043	NA	NA	NA	NA	NA			3	bird_abundance	~	RegenerA	1	0.028	NA	NA	NA	NA	NA
4	bird_abundance	~	Covershrubs	1	1	-0.007	NA	NA	NA	NA	NA			4	bird_abundance	~	Covershrubs	1	-0.076	NA	NA	NA	NA	NA
5	bird_abundance	~	wing_length	1	1	0.075	NA	NA	NA	NA	NA			5	bird_abundance	~	wing_length	1	0.377	NA	NA	NA	NA	NA
6	bird_abundance	~	bill_length	1	1	-0.014	NA	NA	NA	NA	NA			6	bird_abundance	~	bill_length	1	-0.059	NA	NA	NA	NA	NA
7	bird_abundance	~	tarsus_length	1	1	-0.111	NA	NA	NA	NA	NA			7	bird_abundance	~	tarsus_length	1	-0.359	NA	NA	NA	NA	NA
8	arthropod_abundance	~	bird_abundance	1	1	0.151	NA	NA	NA	NA	NA			8	arthropod_abundance	~	bird_abundance	1	0.047	NA	NA	NA	NA	NA
9	arthropod_abundance	~	entropy	1	1	2.686	NA	NA	NA	NA	NA			9	arthropod_abundance	~	entropy	1	0.652	NA	NA	NA	NA	NA
10	arthropod_abundance	~	q9	1	1	-0.473	NA	NA	NA	NA	NA			10	arthropod_abundance	~	q9	1	-0.372	NA	NA	NA	NA	NA
11	arthropod_abundance	~	RegenerA	1	1	-0.412	NA	NA	NA	NA	NA			11	arthropod_abundance	~	RegenerA	1	-0.085	NA	NA	NA	NA	NA
12	arthropod_abundance	~	Covershrubs	1	1	0.013	NA	NA	NA	NA	NA			12	arthropod_abundance	~	Covershrubs	1	0.045	NA	NA	NA	NA	NA
13	RegenerA	~	Covershrubs	1	1	0.031	NA	NA	NA	NA	NA			13	RegenerA	~	Covershrubs	1	0.504	NA	NA	NA	NA	NA
14	q9	~	Covershrubs	1	1	0.019	NA	NA	NA	NA	NA			14	q9	~	Covershrubs	1	0.083	NA	NA	NA	NA	NA
15	entropy	~	Covershrubs	1	1	-0.003	NA	NA	NA	NA	NA			15	entropy	~	Covershrubs	1	-0.037	NA	NA	NA	NA	NA
16	forest	=~	q9	1	1	1	0	NA	NA	1	1			16	forest	=~	q9	1	NA	NA	NA	NA	NA	NA
17	forest	=~	RegenerA	1	1	0.138	NA	NA	NA	NA	NA			17	forest	=~	RegenerA	1	NA	NA	NA	NA	NA	NA
18	forest	=~	entropy	1	1	-0.094	NA	NA	NA	NA	NA			18	forest	=~	entropy	1	NA	NA	NA	NA	NA	NA
19	forest	=~	Covershrubs	1	1	-0.264	NA	NA	NA	NA	NA			19	forest	=~	Covershrubs	1	NA	NA	NA	NA	NA	NA
20	traits	=~	wing_length	1	1	1	0	NA	NA	1	1			20	traits	=~	wing_length	1	0.76	NA	NA	NA	NA	NA
21	traits	=~	bill_length	1	1	0.612	NA	NA	NA	NA	NA			21	traits	=~	bill_length	1	0.555	NA	NA	NA	NA	NA
22	traits	=~	tarsus_length	1	1	0.853	NA	NA	NA	NA	NA			22	traits	=~	tarsus_length	1	1.006	NA	NA	NA	NA	NA
23	bird_abundance	~~	bird_abundance	1	1	0.003	NA	NA	NA	NA	NA			23	bird_abundance	~~	bird_abundance	1	0.935	NA	NA	NA	NA	NA
24	bill_length	~~	bill_length	1	1	0.035	NA	NA	NA	NA	NA			24	bill_length	~~	bill_length	1	0.692	NA	NA	NA	NA	NA
25	Covershrubs	~~	Covershrubs	1	1	0.331	NA	NA	NA	NA	NA			25	Covershrubs	~~	Covershrubs	1	1.003	NA	NA	NA	NA	NA
26	entropy	~~	entropy	1	1	0.002	NA	NA	NA	NA	NA			26	entropy	~~	entropy	1	1.077	NA	NA	NA	NA	NA
27	q9	~~	q9	1	1	0.034	NA	NA	NA	NA	NA			27	q9	~~	q9	1	1.837	NA	NA	NA	NA	NA
28	RegenerA	~~	RegenerA	1	1	0.001	NA	NA	NA	NA	NA			28	RegenerA	~~	RegenerA	1	0.955	NA	NA	NA	NA	NA
29	tarsus_length	~~	tarsus_length	1	1	0	NA	NA	NA	NA	NA			29	tarsus_length	~~	tarsus_length	1	-0.012	NA	NA	NA	NA	NA
30	traits	~~	traits	1	1	0.042	NA	NA	NA	NA	NA			30	traits	~~	traits	1	1	NA	NA	NA	NA	NA
31	forest	~~	forest	1	1	-0.016	NA	NA	NA	NA	NA			31	forest	~~	forest	1	NA	NA	NA	NA	NA	NA
32	wing_length	~~	wing_length	1	1	0.03	NA	NA	NA	NA	NA			32	wing_length	~~	wing_length	1	0.422	NA	NA	NA	NA	NA
33	arthropod_abundance	~~	arthropod_abundance	1	1	0.024	NA	NA	NA	NA	NA			33	arthropod_abundance	~~	arthropod_abundance	1	0.818	NA	NA	NA	NA	NA
34	q9	~~	entropy	1	1	0.003	NA	NA	NA	NA	NA			34	q9	~~	entropy	1	0.373	NA	NA	NA	NA	NA
35	q9	~~	RegenerA	1	1	0.002	NA	NA	NA	NA	NA			35	q9	~~	RegenerA	1	0.354	NA	NA	NA	NA	NA
36	RegenerA	~~	entropy	1	1	0	NA	NA	NA	NA	NA			36	RegenerA	~~	entropy	1	-0.005	NA	NA	NA	NA	NA
37	wing_length	~~	bill_length	1	1	0.002	NA	NA	NA	NA	NA			37	wing_length	~~	bill_length	1	0.064	NA	NA	NA	NA	NA
38	bill_length	~~	tarsus_length	1	1	0.002	NA	NA	NA	NA	NA			38	bill_length	~~	tarsus_length	1	0.543	NA	NA	NA	NA	NA
39	wing_length	~~	tarsus_length	1	1	0.003	NA	NA	NA	NA	NA			39	wing_length	~~	tarsus_length	1	0.943	NA	NA	NA	NA	NA
40	forest	~1		1	1	0.002	NA	NA	NA	NA	NA			40	forest	~1		1	NA	NA	NA	NA	NA	NA
41	traits	~1		1	1	0	NA	NA	NA	NA	NA			41	traits	~1		1	0	NA	NA	NA	NA	NA
42	arthropod_abundance	~1		1	1	2.61	NA	NA	NA	NA	NA			42	arthropod_abundance	~1		1	15.164	NA	NA	NA	NA	NA
43	bird_abundance	~1		1	1	0.292	NA	NA	NA	NA	NA			43	bird_abundance	~1		1	5.434	NA	NA	NA	NA	NA
44	q9	~1		1	1	1.355	NA	NA	NA	NA	NA			44	q9	~1		1	10.008	NA	NA	NA	NA	NA
45	RegenerA	~1		1	1	-0.003	NA	NA	NA	NA	NA			45	RegenerA	~1		1	-0.072	NA	NA	NA	NA	NA
46	entropy	~1		1	1	0.626	NA	NA	NA	NA	NA			46	entropy	~1		1	14.984	NA	NA	NA	NA	NA
47	Covershrubs	~1		1	1	1.203	NA	NA	NA	NA	NA			47	Covershrubs	~1		1	2.093	NA	NA	NA	NA	NA
48	wing_length	~1		1	1	1.983	NA	NA	NA	NA	NA			48	wing_length	~1		1	7.389	NA	NA	NA	NA	NA
49	bill_length	~1		1	1	1.239	NA	NA	NA	NA	NA			49	bill_length	~1		1	5.517	NA	NA	NA	NA	NA
50	tarsus_length	~1		1	1	1.364	NA	NA	NA	NA	NA			50	tarsus_length	~1		1	7.886	NA	NA	NA	NA	NA
51	forest	~~	traits	1	1	0	NA	NA	NA	NA	NA			51	forest	~~	traits	1	0	NA	NA	NA	NA	NA
52	bird_abundance	~	entropy	2	2	0.127	NA	NA	NA	NA	NA			52	bird_abundance	~	entropy	2	0.052	NA	NA	NA	NA	NA
53	bird_abundance	~	q9	2	2	-0.028	NA	NA	NA	NA	NA			53	bird_abundance	~	q9	2	-0.03	NA	NA	NA	NA	NA
54	bird_abundance	~	RegenerA	2	2	0.02	NA	NA	NA	NA	NA			54	bird_abundance	~	RegenerA	2	0.008	NA	NA	NA	NA	NA
55	bird_abundance	~	Covershrubs	2	2	0.008	NA	NA	NA	NA	NA			55	bird_abundance	~	Covershrubs	2	0.023	NA	NA	NA	NA	NA
56	bird_abundance	~	wing_length	2	2	-0.036	NA	NA	NA	NA	NA			56	bird_abundance	~	wing_length	2	-0.072	NA	NA	NA	NA	NA
57	bird_abundance	~	bill_length	2	2	-0.062	NA	NA	NA	NA	NA			57	bird_abundance	~	bill_length	2	-0.103	NA	NA	NA	NA	NA
58	bird_abundance	~	tarsus_length	2	2	-0.035	NA	NA	NA	NA	NA			58	bird_abundance	~	tarsus_length	2	-0.045	NA	NA	NA	NA	NA
59	arthropod_abundance	~	bird_abundance	2	2	-0.049	NA	NA	NA	NA	NA			59	arthropod_abundance	~	bird_abundance	2	-0.048	NA	NA	NA	NA	NA
60	arthropod_abundance	~	entropy	2	2	-0.147	NA	NA	NA	NA	NA			60	arthropod_abundance	~	entropy	2	-0.059	NA	NA	NA	NA	NA
61	arthropod_abundance	~	q9	2	2	0.074	NA	NA	NA	NA	NA			61	arthropod_abundance	~	q9	2	0.078	NA	NA	NA	NA	NA
62	arthropod_abundance	~	RegenerA	2	2	0.203	NA	NA	NA	NA	NA			62	arthropod_abundance	~	RegenerA	2	0.083	NA	NA	NA	NA	NA
63	arthropod_abundance	~	Covershrubs	2	2	0.022	NA	NA	NA	NA	NA			63	arthropod_abundance	~	Covershrubs	2	0.067	NA	NA	NA	NA	NA
64	RegenerA	~	Covershrubs	2	2	0.033	NA	NA	NA	NA	NA			64	RegenerA	~	Covershrubs	2	0.244	NA	NA	NA	NA	NA
65	q9	~	Covershrubs	2	2	0.07	NA	NA	NA	NA	NA			65	q9	~	Covershrubs	2	0.196	NA	NA	NA	NA	NA
66	entropy	~	Covershrubs	2	2	0.004	NA	NA	NA	NA	NA			66	entropy	~	Covershrubs	2	0.032	NA	NA	NA	NA	NA
67	forest	=~	q9	2	2	1	0	NA	NA	1	1			67	forest	=~	q9	2	NA	NA	NA	NA	NA	NA
68	forest	=~	RegenerA	2	2	-0.375	NA	NA	NA	NA	NA			68	forest	=~	RegenerA	2	NA	NA	NA	NA	NA	NA
69	forest	=~	entropy	2	2	0.409	NA	NA	NA	NA	NA			69	forest	=~	entropy	2	NA	NA	NA	NA	NA	NA
70	forest	=~	Covershrubs	2	2	-0.169	NA	NA	NA	NA	NA			70	forest	=~	Covershrubs	2	NA	NA	NA	NA	NA	NA
71	traits	=~	wing_length	2	2	1	0	NA	NA	1	1			71	traits	=~	wing_length	2	0.759	NA	NA	NA	NA	NA
72	traits	=~	bill_length	2	2	0.612	NA	NA	NA	NA	NA			72	traits	=~	bill_length	2	0.555	NA	NA	NA	NA	NA
73	traits	=~	tarsus_length	2	2	0.855	NA	NA	NA	NA	NA			73	traits	=~	tarsus_length	2	1.006	NA	NA	NA	NA	NA
74	bird_abundance	~~	bird_abundance	2	2	0.018	NA	NA	NA	NA	NA			74	bird_abundance	~~	bird_abundance	2	0.963	NA	NA	NA	NA	NA
75	bill_length	~~	bill_length	2	2	0.035	NA	NA	NA	NA	NA			75	bill_length	~~	bill_length	2	0.692	NA	NA	NA	NA	NA
76	Covershrubs	~~	Covershrubs	2	2	0.165	NA	NA	NA	NA	NA			76	Covershrubs	~~	Covershrubs	2	1.001	NA	NA	NA	NA	NA
77	entropy	~~	entropy	2	2	0.004	NA	NA	NA	NA	NA			77	entropy	~~	entropy	2	1.371	NA	NA	NA	NA	NA
78	q9	~~	q9	2	2	0.027	NA	NA	NA	NA	NA			78	q9	~~	q9	2	1.275	NA	NA	NA	NA	NA
79	RegenerA	~~	RegenerA	2	2	0.004	NA	NA	NA	NA	NA			79	RegenerA	~~	RegenerA	2	1.256	NA	NA	NA	NA	NA
80	tarsus_length	~~	tarsus_length	2	2	0	NA	NA	NA	NA	NA			80	tarsus_length	~~	tarsus_length	2	-0.011	NA	NA	NA	NA	NA
81	traits	~~	traits	2	2	0.041	NA	NA	NA	NA	NA			81	traits	~~	traits	2	1	NA	NA	NA	NA	NA
82	forest	~~	forest	2	2	-0.007	NA	NA	NA	NA	NA			82	forest	~~	forest	2	NA	NA	NA	NA	NA	NA
83	wing_length	~~	wing_length	2	2	0.031	NA	NA	NA	NA	NA			83	wing_length	~~	wing_length	2	0.425	NA	NA	NA	NA	NA
84	arthropod_abundance	~~	arthropod_abundance	2	2	0.018	NA	NA	NA	NA	NA			84	arthropod_abundance	~~	arthropod_abundance	2	0.981	NA	NA	NA	NA	NA
85	q9	~~	entropy	2	2	0.009	NA	NA	NA	NA	NA			85	q9	~~	entropy	2	0.822	NA	NA	NA	NA	NA
86	q9	~~	RegenerA	2	2	-0.009	NA	NA	NA	NA	NA			86	q9	~~	RegenerA	2	-0.841	NA	NA	NA	NA	NA
87	RegenerA	~~	entropy	2	2	-0.003	NA	NA	NA	NA	NA			87	RegenerA	~~	entropy	2	-0.867	NA	NA	NA	NA	NA
88	wing_length	~~	bill_length	2	2	0.002	NA	NA	NA	NA	NA			88	wing_length	~~	bill_length	2	0.065	NA	NA	NA	NA	NA
89	bill_length	~~	tarsus_length	2	2	0.002	NA	NA	NA	NA	NA			89	bill_length	~~	tarsus_length	2	0.572	NA	NA	NA	NA	NA
90	wing_length	~~	tarsus_length	2	2	0.003	NA	NA	NA	NA	NA			90	wing_length	~~	tarsus_length	2	1.002	NA	NA	NA	NA	NA
91	forest	~1		2	2	-0.036	NA	NA	NA	NA	NA			91	forest	~1		2	NA	NA	NA	NA	NA	NA
92	traits	~1		2	2	0	NA	NA	NA	NA	NA			92	traits	~1		2	0	NA	NA	NA	NA	NA
93	arthropod_abundance	~1		2	2	3.619	NA	NA	NA	NA	NA			93	arthropod_abundance	~1		2	26.602	NA	NA	NA	NA	NA
94	bird_abundance	~1		2	2	0.533	NA	NA	NA	NA	NA			94	bird_abundance	~1		2	3.951	NA	NA	NA	NA	NA
95	q9	~1		2	2	1.123	NA	NA	NA	NA	NA			95	q9	~1		2	7.756	NA	NA	NA	NA	NA
96	RegenerA	~1		2	2	-0.011	NA	NA	NA	NA	NA			96	RegenerA	~1		2	-0.192	NA	NA	NA	NA	NA
97	entropy	~1		2	2	0.634	NA	NA	NA	NA	NA			97	entropy	~1		2	11.543	NA	NA	NA	NA	NA
98	Covershrubs	~1		2	2	1.322	NA	NA	NA	NA	NA			98	Covershrubs	~1		2	3.255	NA	NA	NA	NA	NA
99	wing_length	~1		2	2	1.983	NA	NA	NA	NA	NA			99	wing_length	~1		2	7.389	NA	NA	NA	NA	NA
100	bill_length	~1		2	2	1.239	NA	NA	NA	NA	NA			100	bill_length	~1		2	5.518	NA	NA	NA	NA	NA
101	tarsus_length	~1		2	2	1.365	NA	NA	NA	NA	NA			101	tarsus_length	~1		2	7.886	NA	NA	NA	NA	NA
102	forest	~~	traits	2	2	0	NA	NA	NA	NA	NA			102	forest	~~	traits	2	0	NA	NA	NA	NA	NA
103	bird_abundance	~	entropy	3	3	-0.075	NA	NA	NA	NA	NA			103	bird_abundance	~	entropy	3	-0.026	NA	NA	NA	NA	NA
104	bird_abundance	~	q9	3	3	0.189	NA	NA	NA	NA	NA			104	bird_abundance	~	q9	3	0.188	NA	NA	NA	NA	NA
105	bird_abundance	~	RegenerA	3	3	0.447	NA	NA	NA	NA	NA			105	bird_abundance	~	RegenerA	3	0.099	NA	NA	NA	NA	NA
106	bird_abundance	~	Covershrubs	3	3	-0.028	NA	NA	NA	NA	NA			106	bird_abundance	~	Covershrubs	3	-0.175	NA	NA	NA	NA	NA
107	bird_abundance	~	wing_length	3	3	0.049	NA	NA	NA	NA	NA			107	bird_abundance	~	wing_length	3	0.113	NA	NA	NA	NA	NA
108	bird_abundance	~	bill_length	3	3	-0.093	NA	NA	NA	NA	NA			108	bird_abundance	~	bill_length	3	-0.181	NA	NA	NA	NA	NA
109	bird_abundance	~	tarsus_length	3	3	-0.038	NA	NA	NA	NA	NA			109	bird_abundance	~	tarsus_length	3	-0.057	NA	NA	NA	NA	NA
110	arthropod_abundance	~	bird_abundance	3	3	0.041	NA	NA	NA	NA	NA			110	arthropod_abundance	~	bird_abundance	3	0.028	NA	NA	NA	NA	NA
111	arthropod_abundance	~	entropy	3	3	0.581	NA	NA	NA	NA	NA			111	arthropod_abundance	~	entropy	3	0.139	NA	NA	NA	NA	NA
112	arthropod_abundance	~	q9	3	3	-0.183	NA	NA	NA	NA	NA			112	arthropod_abundance	~	q9	3	-0.126	NA	NA	NA	NA	NA
113	arthropod_abundance	~	RegenerA	3	3	1.955	NA	NA	NA	NA	NA			113	arthropod_abundance	~	RegenerA	3	0.302	NA	NA	NA	NA	NA
114	arthropod_abundance	~	Covershrubs	3	3	0.068	NA	NA	NA	NA	NA			114	arthropod_abundance	~	Covershrubs	3	0.291	NA	NA	NA	NA	NA
115	RegenerA	~	Covershrubs	3	3	0.039	NA	NA	NA	NA	NA			115	RegenerA	~	Covershrubs	3	1.092	NA	NA	NA	NA	NA
116	q9	~	Covershrubs	3	3	0.063	NA	NA	NA	NA	NA			116	q9	~	Covershrubs	3	0.392	NA	NA	NA	NA	NA
117	entropy	~	Covershrubs	3	3	-0.056	NA	NA	NA	NA	NA			117	entropy	~	Covershrubs	3	-1.006	NA	NA	NA	NA	NA
118	forest	=~	q9	3	3	1	0	NA	NA	1	1			118	forest	=~	q9	3	0.386	NA	NA	NA	NA	NA
119	forest	=~	RegenerA	3	3	0.27	NA	NA	NA	NA	NA			119	forest	=~	RegenerA	3	0.467	NA	NA	NA	NA	NA
120	forest	=~	entropy	3	3	-0.696	NA	NA	NA	NA	NA			120	forest	=~	entropy	3	-0.776	NA	NA	NA	NA	NA
121	forest	=~	Covershrubs	3	3	-11.7	NA	NA	NA	NA	NA			121	forest	=~	Covershrubs	3	-0.728	NA	NA	NA	NA	NA
122	traits	=~	wing_length	3	3	1	0	NA	NA	1	1			122	traits	=~	wing_length	3	0.753	NA	NA	NA	NA	NA
123	traits	=~	bill_length	3	3	0.613	NA	NA	NA	NA	NA			123	traits	=~	bill_length	3	0.552	NA	NA	NA	NA	NA
124	traits	=~	tarsus_length	3	3	0.85	NA	NA	NA	NA	NA			124	traits	=~	tarsus_length	3	0.993	NA	NA	NA	NA	NA
125	bird_abundance	~~	bird_abundance	3	3	0.013	NA	NA	NA	NA	NA			125	bird_abundance	~~	bird_abundance	3	0.932	NA	NA	NA	NA	NA
126	bill_length	~~	bill_length	3	3	0.035	NA	NA	NA	NA	NA			126	bill_length	~~	bill_length	3	0.696	NA	NA	NA	NA	NA
127	Covershrubs	~~	Covershrubs	3	3	0.243	NA	NA	NA	NA	NA			127	Covershrubs	~~	Covershrubs	3	0.47	NA	NA	NA	NA	NA
128	entropy	~~	entropy	3	3	0.001	NA	NA	NA	NA	NA			128	entropy	~~	entropy	3	0.522	NA	NA	NA	NA	NA
129	q9	~~	q9	3	3	0.012	NA	NA	NA	NA	NA			129	q9	~~	q9	3	0.918	NA	NA	NA	NA	NA
130	RegenerA	~~	RegenerA	3	3	0	NA	NA	NA	NA	NA			130	RegenerA	~~	RegenerA	3	0.333	NA	NA	NA	NA	NA
131	tarsus_length	~~	tarsus_length	3	3	0	NA	NA	NA	NA	NA			131	tarsus_length	~~	tarsus_length	3	0.015	NA	NA	NA	NA	NA
132	traits	~~	traits	3	3	0.041	NA	NA	NA	NA	NA			132	traits	~~	traits	3	1	NA	NA	NA	NA	NA
133	forest	~~	forest	3	3	0.002	NA	NA	NA	NA	NA			133	forest	~~	forest	3	1	NA	NA	NA	NA	NA
134	wing_length	~~	wing_length	3	3	0.031	NA	NA	NA	NA	NA			134	wing_length	~~	wing_length	3	0.433	NA	NA	NA	NA	NA
135	arthropod_abundance	~~	arthropod_abundance	3	3	0.02	NA	NA	NA	NA	NA			135	arthropod_abundance	~~	arthropod_abundance	3	0.722	NA	NA	NA	NA	NA
136	q9	~~	entropy	3	3	0.002	NA	NA	NA	NA	NA			136	q9	~~	entropy	3	0.601	NA	NA	NA	NA	NA
137	q9	~~	RegenerA	3	3	-0.001	NA	NA	NA	NA	NA			137	q9	~~	RegenerA	3	-0.367	NA	NA	NA	NA	NA
138	RegenerA	~~	entropy	3	3	0	NA	NA	NA	NA	NA			138	RegenerA	~~	entropy	3	0.778	NA	NA	NA	NA	NA
139	wing_length	~~	bill_length	3	3	0.002	NA	NA	NA	NA	NA			139	wing_length	~~	bill_length	3	0.075	NA	NA	NA	NA	NA
140	bill_length	~~	tarsus_length	3	3	0.002	NA	NA	NA	NA	NA			140	bill_length	~~	tarsus_length	3	0.602	NA	NA	NA	NA	NA
141	wing_length	~~	tarsus_length	3	3	0.004	NA	NA	NA	NA	NA			141	wing_length	~~	tarsus_length	3	1.061	NA	NA	NA	NA	NA
142	forest	~1		3	3	0	NA	NA	NA	NA	NA			142	forest	~1		3	-0.01	NA	NA	NA	NA	NA
143	traits	~1		3	3	0	NA	NA	NA	NA	NA			143	traits	~1		3	0	NA	NA	NA	NA	NA
144	arthropod_abundance	~1		3	3	3.653	NA	NA	NA	NA	NA			144	arthropod_abundance	~1		3	21.799	NA	NA	NA	NA	NA
145	bird_abundance	~1		3	3	0.223	NA	NA	NA	NA	NA			145	bird_abundance	~1		3	1.923	NA	NA	NA	NA	NA
146	q9	~1		3	3	1.391	NA	NA	NA	NA	NA			146	q9	~1		3	12.026	NA	NA	NA	NA	NA
147	RegenerA	~1		3	3	-0.006	NA	NA	NA	NA	NA			147	RegenerA	~1		3	-0.227	NA	NA	NA	NA	NA
148	entropy	~1		3	3	0.687	NA	NA	NA	NA	NA			148	entropy	~1		3	17.133	NA	NA	NA	NA	NA
149	Covershrubs	~1		3	3	0.781	NA	NA	NA	NA	NA			149	Covershrubs	~1		3	1.087	NA	NA	NA	NA	NA
150	wing_length	~1		3	3	1.983	NA	NA	NA	NA	NA			150	wing_length	~1		3	7.389	NA	NA	NA	NA	NA
151	bill_length	~1		3	3	1.239	NA	NA	NA	NA	NA			151	bill_length	~1		3	5.517	NA	NA	NA	NA	NA
152	tarsus_length	~1		3	3	1.364	NA	NA	NA	NA	NA			152	tarsus_length	~1		3	7.885	NA	NA	NA	NA	NA
153	forest	~~	traits	3	3	0	NA	NA	NA	NA	NA			153	forest	~~	traits	3	0	NA	NA	NA	NA	NA
	Model: m3na.fit.fg	operator		block	group	estimate	s.e.	z	p-value	Lower CI	Upper CI				lhs	op	rhs	group	standardized estimate	s.e.	z	p-value	Lower CI	Upper CI
1	bird_abundance	~	entropy	1	1	-0.95	0.084	-11.327	0	-1.114	-0.785			1	bird_abundance	~	entropy	1	-0.796	0.133	-5.975	0	-1.058	-0.535
2	bird_abundance	~	q9	1	1	0.169	0.024	7.007	0	0.122	0.217			2	bird_abundance	~	q9	1	0.465	0.135	3.445	0.001	0.201	0.73
3	bird_abundance	~	RegenerA	1	1	-0.412	0.093	-4.425	0	-0.595	-0.23			3	bird_abundance	~	RegenerA	1	-0.238	0.109	-2.19	0.029	-0.45	-0.025
4	bird_abundance	~	Covershrubs	1	1	0.024	0.006	3.945	0	0.012	0.036			4	bird_abundance	~	Covershrubs	1	0.202	0.08	2.517	0.012	0.045	0.36
5	bird_abundance	~	wing_length	1	1	0.285	0.01	28.665	0	0.265	0.304			5	bird_abundance	~	wing_length	1	0.576	0.26	2.212	0.027	0.066	1.086
6	bird_abundance	~	bill_length	1	1	0.007	0.453	0.015	0.988	-0.882	0.895			6	bird_abundance	~	bill_length	1	0.006	0.414	0.015	0.988	-0.805	0.817
7	bird_abundance	~	tarsus_length	1	1	-0.106	0.294	-0.358	0.72	-0.682	0.471			7	bird_abundance	~	tarsus_length	1	-0.135	0.372	-0.364	0.716	-0.864	0.593
8	forest	=~	q9	1	1	1	0	NA	NA	1	1			8	forest	=~	q9	1	0.421	0.207	2.037	0.042	0.016	0.827
9	forest	=~	RegenerA	1	1	0.026	0.007	3.746	0	0.012	0.039			9	forest	=~	RegenerA	1	0.052	0.033	1.589	0.112	-0.012	0.116
10	forest	=~	entropy	1	1	0.498	0.016	30.334	0	0.465	0.53			10	forest	=~	entropy	1	0.687	0.469	1.463	0.143	-0.233	1.607
11	forest	=~	Covershrubs	1	1	1.28	2.631	0.487	0.626	-3.876	6.437			11	forest	=~	Covershrubs	1	0.176	0.432	0.408	0.683	-0.671	1.024
12	traits	=~	wing_length	1	1	1	0	NA	NA	1	1			12	traits	=~	wing_length	1	0.878	0.03	28.805	0	0.818	0.937
13	traits	=~	bill_length	1	1	0.514	0.003	187.633	0	0.509	0.52			13	traits	=~	bill_length	1	1	0.008	119.496	0	0.984	1.016
14	traits	=~	tarsus_length	1	1	0.72	0.004	180.133	0	0.712	0.728			14	traits	=~	tarsus_length	1	0.998	0.011	89.869	0	0.976	1.019
15	bird_abundance	~~	bird_abundance	1	1	0	0	3.618	0	0	0			15	bird_abundance	~~	bird_abundance	1	0.064	0.041	1.552	0.121	-0.017	0.145
16	bill_length	~~	bill_length	1	1	0	0	0.007	0.994	0	0			16	bill_length	~~	bill_length	1	0	0.017	0.007	0.994	-0.033	0.033
17	Covershrubs	~~	Covershrubs	1	1	0.214	0.133	1.604	0.109	-0.047	0.475			17	Covershrubs	~~	Covershrubs	1	0.969	0.152	6.355	0	0.67	1.268
18	entropy	~~	entropy	1	1	0.001	0.002	0.69	0.49	-0.002	0.004			18	entropy	~~	entropy	1	0.528	0.645	0.82	0.412	-0.735	1.792
19	q9	~~	q9	1	1	0.019	0.007	2.872	0.004	0.006	0.033			19	q9	~~	q9	1	0.822	0.174	4.717	0	0.481	1.164
20	RegenerA	~~	RegenerA	1	1	0.001	0.001	2.066	0.039	0	0.002			20	RegenerA	~~	RegenerA	1	0.997	0.003	293.573	0	0.991	1.004
21	tarsus_length	~~	tarsus_length	1	1	0	0	0.234	0.815	0	0			21	tarsus_length	~~	tarsus_length	1	0.005	0.022	0.209	0.835	-0.039	0.048
22	traits	~~	traits	1	1	0.01	0.009	1.136	0.256	-0.007	0.027			22	traits	~~	traits	1	1	0	NA	NA	1	1
23	forest	~~	forest	1	1	0.004	0.005	0.792	0.429	-0.006	0.015			23	forest	~~	forest	1	1	0	NA	NA	1	1
24	wing_length	~~	wing_length	1	1	0.003	0.002	1.371	0.17	-0.001	0.007			24	wing_length	~~	wing_length	1	0.23	0.053	4.29	0	0.125	0.334
25	forest	~1		1	1	1.282	0.042	30.255	0	1.199	1.365			25	forest	~1		1	19.817	12.874	1.539	0.124	-5.415	45.05
26	traits	~1		1	1	2.542	0.017	152.577	0	2.509	2.574			26	traits	~1		1	25.588	11.414	2.242	0.025	3.217	47.959
27	bird_abundance	~1		1	1	0.143	0.061	2.362	0.018	0.024	0.262			27	bird_abundance	~1		1	2.562	1.091	2.348	0.019	0.424	4.701
28	Covershrubs	~1		1	1	-0.202	3.28	-0.062	0.951	-6.63	6.226			28	Covershrubs	~1		1	-0.43	7.051	-0.061	0.951	-14.25	13.39
29	forest	~~	traits	1	1	0	0.001	-0.059	0.953	-0.001	0.001			29	forest	~~	traits	1	-0.006	0.108	-0.06	0.952	-0.218	0.205
30	q9	~1		1	1	0	0	NA	NA	0	0			30	q9	~1		1	0	0	NA	NA	0	0
31	RegenerA	~1		1	1	0	0	NA	NA	0	0			31	RegenerA	~1		1	0	0	NA	NA	0	0
32	entropy	~1		1	1	0	0	NA	NA	0	0			32	entropy	~1		1	0	0	NA	NA	0	0
33	wing_length	~1		1	1	0	0	NA	NA	0	0			33	wing_length	~1		1	0	0	NA	NA	0	0
34	bill_length	~1		1	1	0	0	NA	NA	0	0			34	bill_length	~1		1	0	0	NA	NA	0	0
35	tarsus_length	~1		1	1	0	0	NA	NA	0	0			35	tarsus_length	~1		1	0	0	NA	NA	0	0
36	bird_abundance	~	entropy	2	2	0.357	0.076	4.706	0	0.209	0.506			36	bird_abundance	~	entropy	2	0.167	0.034	4.831	0	0.099	0.234
37	bird_abundance	~	q9	2	2	-0.117	0.021	-5.617	0	-0.158	-0.076			37	bird_abundance	~	q9	2	-0.196	0.034	-5.789	0	-0.262	-0.13
38	bird_abundance	~	RegenerA	2	2	0.226	0.071	3.159	0.002	0.086	0.366			38	bird_abundance	~	RegenerA	2	0.099	0.032	3.12	0.002	0.037	0.161
39	bird_abundance	~	Covershrubs	2	2	-0.008	0.005	-1.559	0.119	-0.017	0.002			39	bird_abundance	~	Covershrubs	2	-0.044	0.028	-1.559	0.119	-0.099	0.011
40	bird_abundance	~	wing_length	2	2	-0.049	0.019	-2.628	0.009	-0.085	-0.012			40	bird_abundance	~	wing_length	2	-0.082	0.031	-2.639	0.008	-0.144	-0.021
41	bird_abundance	~	bill_length	2	2	-0.075	0.017	-4.44	0	-0.108	-0.042			41	bird_abundance	~	bill_length	2	-0.121	0.027	-4.433	0	-0.175	-0.068
42	bird_abundance	~	tarsus_length	2	2	0.113	0.043	2.64	0.008	0.029	0.197			42	bird_abundance	~	tarsus_length	2	0.108	0.041	2.645	0.008	0.028	0.188
43	forest	=~	q9	2	2	1	0	NA	NA	1	1			43	forest	=~	q9	2	0.561	0.013	44.644	0	0.536	0.586
44	forest	=~	RegenerA	2	2	0.027	0.001	30.965	0	0.025	0.028			44	forest	=~	RegenerA	2	0.057	0.002	25.068	0	0.053	0.062
45	forest	=~	entropy	2	2	0.475	0.001	324.019	0	0.472	0.477			45	forest	=~	entropy	2	0.956	0.03	31.574	0	0.897	1.015
46	forest	=~	Covershrubs	2	2	-1.301	0.182	-7.131	0	-1.658	-0.943			46	forest	=~	Covershrubs	2	-0.209	0.027	-7.895	0	-0.261	-0.157
47	traits	=~	wing_length	2	2	1	0	NA	NA	1	1			47	traits	=~	wing_length	2	0.799	0.022	36.513	0	0.756	0.842
48	traits	=~	bill_length	2	2	0.624	0.002	253.967	0	0.62	0.629			48	traits	=~	bill_length	2	0.518	0.014	37.729	0	0.491	0.545
49	traits	=~	tarsus_length	2	2	0.709	0.001	590.22	0	0.707	0.711			49	traits	=~	tarsus_length	2	0.999	0.016	61.787	0	0.967	1.031
50	bird_abundance	~~	bird_abundance	2	2	0.01	0.001	17.45	0	0.009	0.011			50	bird_abundance	~~	bird_abundance	2	0.942	0.012	81.455	0	0.919	0.964
51	bill_length	~~	bill_length	2	2	0.02	0.002	11.232	0	0.017	0.024			51	bill_length	~~	bill_length	2	0.732	0.014	51.443	0	0.704	0.76
52	Covershrubs	~~	Covershrubs	2	2	0.336	0.009	39.151	0	0.319	0.353			52	Covershrubs	~~	Covershrubs	2	0.956	0.011	86.021	0	0.934	0.978
53	entropy	~~	entropy	2	2	0	0	1.497	0.134	0	0			53	entropy	~~	entropy	2	0.086	0.058	1.489	0.137	-0.027	0.2
54	q9	~~	q9	2	2	0.02	0.001	21.119	0	0.018	0.022			54	q9	~~	q9	2	0.685	0.014	48.634	0	0.658	0.713
55	RegenerA	~~	RegenerA	2	2	0.002	0	11.945	0	0.002	0.002			55	RegenerA	~~	RegenerA	2	0.997	0	3807.2	0	0.996	0.997
56	tarsus_length	~~	tarsus_length	2	2	0	0	0.051	0.959	-0.001	0.001			56	tarsus_length	~~	tarsus_length	2	0.002	0.032	0.051	0.959	-0.062	0.065
57	traits	~~	traits	2	2	0.019	0.001	23.157	0	0.017	0.02			57	traits	~~	traits	2	1	0	NA	NA	1	1
58	forest	~~	forest	2	2	0.009	0.001	11.036	0	0.008	0.011			58	forest	~~	forest	2	1	0	NA	NA	1	1
59	wing_length	~~	wing_length	2	2	0.011	0.002	5.842	0	0.007	0.014			59	wing_length	~~	wing_length	2	0.362	0.035	10.348	0	0.293	0.43
60	forest	~1		2	2	1.327	0.005	270.079	0	1.317	1.337			60	forest	~1		2	13.895	0.657	21.141	0	12.607	15.184
61	traits	~1		2	2	1.86	0.004	419.118	0	1.852	1.869			61	traits	~1		2	13.559	0.289	46.864	0	12.992	14.126
62	bird_abundance	~1		2	2	0.315	0.058	5.467	0	0.202	0.429			62	bird_abundance	~1		2	3.102	0.571	5.433	0	1.983	4.221
63	Covershrubs	~1		2	2	2.889	0.242	11.937	0	2.414	3.363			63	Covershrubs	~1		2	4.871	0.398	12.239	0	4.091	5.651
64	forest	~~	traits	2	2	-0.001	0	-1.92	0.055	-0.002	0			64	forest	~~	traits	2	-0.058	0.03	-1.924	0.054	-0.118	0.001
65	q9	~1		2	2	0	0	NA	NA	0	0			65	q9	~1		2	0	0	NA	NA	0	0
66	RegenerA	~1		2	2	0	0	NA	NA	0	0			66	RegenerA	~1		2	0	0	NA	NA	0	0
67	entropy	~1		2	2	0	0	NA	NA	0	0			67	entropy	~1		2	0	0	NA	NA	0	0
68	wing_length	~1		2	2	0	0	NA	NA	0	0			68	wing_length	~1		2	0	0	NA	NA	0	0
69	bill_length	~1		2	2	0	0	NA	NA	0	0			69	bill_length	~1		2	0	0	NA	NA	0	0
70	tarsus_length	~1		2	2	0	0	NA	NA	0	0			70	tarsus_length	~1		2	0	0	NA	NA	0	0
71	bird_abundance	~	entropy	3	3	0.859	0.32	2.682	0.007	0.231	1.487			71	bird_abundance	~	entropy	3	0.223	0.079	2.821	0.005	0.068	0.377
72	bird_abundance	~	q9	3	3	-0.278	0.075	-3.711	0	-0.425	-0.131			72	bird_abundance	~	q9	3	-0.267	0.071	-3.758	0	-0.406	-0.128
73	bird_abundance	~	RegenerA	3	3	-0.569	0.278	-2.045	0.041	-1.115	-0.024			73	bird_abundance	~	RegenerA	3	-0.141	0.071	-1.991	0.046	-0.28	-0.002
74	bird_abundance	~	Covershrubs	3	3	0.029	0.019	1.562	0.118	-0.007	0.065			74	bird_abundance	~	Covershrubs	3	0.107	0.069	1.541	0.123	-0.029	0.243
75	bird_abundance	~	wing_length	3	3	0.184	0.446	0.412	0.68	-0.69	1.058			75	bird_abundance	~	wing_length	3	0.171	0.414	0.413	0.68	-0.641	0.983
76	bird_abundance	~	bill_length	3	3	0.444	0.368	1.206	0.228	-0.278	1.165			76	bird_abundance	~	bill_length	3	0.277	0.225	1.233	0.218	-0.164	0.718
77	bird_abundance	~	tarsus_length	3	3	-1.421	1.176	-1.208	0.227	-3.725	0.884			77	bird_abundance	~	tarsus_length	3	-0.69	0.56	-1.231	0.218	-1.788	0.408
78	forest	=~	q9	3	3	1	0	NA	NA	1	1			78	forest	=~	q9	3	0.531	0.037	14.32	0	0.458	0.604
79	forest	=~	RegenerA	3	3	0.025	0.002	12.684	0	0.021	0.029			79	forest	=~	RegenerA	3	0.052	0.005	9.621	0	0.041	0.062
80	forest	=~	entropy	3	3	0.473	0.003	138.073	0	0.466	0.48			80	forest	=~	entropy	3	0.93	0.082	11.359	0	0.769	1.09
81	forest	=~	Covershrubs	3	3	-1.727	0.563	-3.069	0.002	-2.83	-0.624			81	forest	=~	Covershrubs	3	-0.238	0.065	-3.638	0	-0.366	-0.11
82	traits	=~	wing_length	3	3	1	0	NA	NA	1	1			82	traits	=~	wing_length	3	0.886	0.006	156.903	0	0.875	0.897
83	traits	=~	bill_length	3	3	0.558	0.002	275.184	0	0.554	0.562			83	traits	=~	bill_length	3	0.737	0.01	72.7	0	0.717	0.757
84	traits	=~	tarsus_length	3	3	0.641	0.001	668.315	0	0.639	0.643			84	traits	=~	tarsus_length	3	1.089	0.006	186.895	0	1.078	1.101
85	bird_abundance	~~	bird_abundance	3	3	0.022	0.003	8.796	0	0.017	0.027			85	bird_abundance	~~	bird_abundance	3	0.801	0.048	16.786	0	0.708	0.895
86	bill_length	~~	bill_length	3	3	0.005	0	12.233	0	0.004	0.006			86	bill_length	~~	bill_length	3	0.457	0.015	30.58	0	0.428	0.486
87	Covershrubs	~~	Covershrubs	3	3	0.358	0.022	16.36	0	0.315	0.401			87	Covershrubs	~~	Covershrubs	3	0.943	0.031	30.256	0	0.882	1.004
88	entropy	~~	entropy	3	3	0	0	0.896	0.37	0	0.001			88	entropy	~~	entropy	3	0.136	0.152	0.892	0.373	-0.163	0.434
89	q9	~~	q9	3	3	0.018	0.002	8.939	0	0.014	0.022			89	q9	~~	q9	3	0.718	0.039	18.218	0	0.641	0.795
90	RegenerA	~~	RegenerA	3	3	0.002	0	4.737	0	0.001	0.002			90	RegenerA	~~	RegenerA	3	0.997	0.001	1799.7	0	0.996	0.998
91	tarsus_length	~~	tarsus_length	3	3	-0.001	0	-11.499	0	-0.001	-0.001			91	tarsus_length	~~	tarsus_length	3	-0.186	0.013	-14.686	0	-0.211	-0.162
92	traits	~~	traits	3	3	0.019	0.002	12.525	0	0.016	0.022			92	traits	~~	traits	3	1	0	NA	NA	1	1
93	forest	~~	forest	3	3	0.007	0.002	3.961	0	0.004	0.011			93	forest	~~	forest	3	1	0	NA	NA	1	1
94	wing_length	~~	wing_length	3	3	0.005	0	10.956	0	0.004	0.006			94	wing_length	~~	wing_length	3	0.215	0.01	21.454	0	0.195	0.234
95	forest	~1		3	3	1.347	0.011	118.311	0	1.325	1.369			95	forest	~1		3	15.85	2.066	7.671	0	11.8	19.9
96	traits	~1		3	3	2.01	0.013	152.516	0	1.984	2.036			96	traits	~1		3	14.618	0.495	29.549	0	13.648	15.588
97	bird_abundance	~1		3	3	1.213	0.341	3.553	0	0.544	1.882			97	bird_abundance	~1		3	7.27	2.027	3.587	0	3.297	11.242
98	Covershrubs	~1		3	3	3.452	0.759	4.545	0	1.963	4.94			98	Covershrubs	~1		3	5.599	1.207	4.64	0	3.234	7.965
99	forest	~~	traits	3	3	0	0.001	-0.203	0.839	-0.001	0.001			99	forest	~~	traits	3	-0.01	0.05	-0.202	0.84	-0.109	0.088
100	q9	~1		3	3	0	0	NA	NA	0	0			100	q9	~1		3	0	0	NA	NA	0	0
101	RegenerA	~1		3	3	0	0	NA	NA	0	0			101	RegenerA	~1		3	0	0	NA	NA	0	0
102	entropy	~1		3	3	0	0	NA	NA	0	0			102	entropy	~1		3	0	0	NA	NA	0	0
103	wing_length	~1		3	3	0	0	NA	NA	0	0			103	wing_length	~1		3	0	0	NA	NA	0	0
104	bill_length	~1		3	3	0	0	NA	NA	0	0			104	bill_length	~1		3	0	0	NA	NA	0	0
105	tarsus_length	~1		3	3	0	0	NA	NA	0	0			105	tarsus_length	~1		3	0	0	NA	NA	0	0
106	bird_abundance	~	entropy	4	4	0.053	0.209	0.255	0.799	-0.356	0.463			106	bird_abundance	~	entropy	4	0.024	0.093	0.259	0.796	-0.158	0.206
107	bird_abundance	~	q9	4	4	-0.089	0.081	-1.094	0.274	-0.248	0.07			107	bird_abundance	~	q9	4	-0.128	0.109	-1.166	0.244	-0.342	0.087
108	bird_abundance	~	RegenerA	4	4	-0.75	0.229	-3.272	0.001	-1.199	-0.301			108	bird_abundance	~	RegenerA	4	-0.246	0.073	-3.376	0.001	-0.389	-0.103
109	bird_abundance	~	Covershrubs	4	4	0.047	0.019	2.456	0.014	0.01	0.085			109	bird_abundance	~	Covershrubs	4	0.258	0.102	2.517	0.012	0.057	0.459
110	bird_abundance	~	wing_length	4	4	-0.269	0.68	-0.396	0.692	-1.601	1.063			110	bird_abundance	~	wing_length	4	-0.359	0.876	-0.41	0.682	-2.076	1.358
111	bird_abundance	~	bill_length	4	4	0.217	0.724	0.3	0.764	-1.202	1.636			111	bird_abundance	~	bill_length	4	0.222	0.718	0.309	0.757	-1.185	1.629
112	bird_abundance	~	tarsus_length	4	4	0.406	0.348	1.166	0.244	-0.276	1.088			112	bird_abundance	~	tarsus_length	4	0.435	0.355	1.225	0.221	-0.261	1.13
113	forest	=~	q9	4	4	1	0	NA	NA	1	1			113	forest	=~	q9	4	0.44	0.088	4.981	0	0.267	0.613
114	forest	=~	RegenerA	4	4	0.028	0.004	7.398	0	0.021	0.036			114	forest	=~	RegenerA	4	0.054	0.014	3.986	0	0.028	0.081
115	forest	=~	entropy	4	4	0.482	0.008	57.028	0	0.465	0.499			115	forest	=~	entropy	4	0.674	0.145	4.661	0	0.39	0.957
116	forest	=~	Covershrubs	4	4	-0.884	1.962	-0.451	0.652	-4.729	2.961			116	forest	=~	Covershrubs	4	-0.102	0.222	-0.461	0.645	-0.537	0.333
117	traits	=~	wing_length	4	4	1	0	NA	NA	1	1			117	traits	=~	wing_length	4	1.033	0.005	204.207	0	1.023	1.043
118	traits	=~	bill_length	4	4	0.696	0.002	336.304	0	0.692	0.7			118	traits	=~	bill_length	4	0.937	0.008	123.593	0	0.922	0.951
119	traits	=~	tarsus_length	4	4	0.711	0.002	396.809	0	0.707	0.714			119	traits	=~	tarsus_length	4	0.914	0.003	340.592	0	0.909	0.919
120	bird_abundance	~~	bird_abundance	4	4	0.009	0.003	3.162	0.002	0.004	0.015			120	bird_abundance	~~	bird_abundance	4	0.764	0.091	8.404	0	0.586	0.942
121	bill_length	~~	bill_length	4	4	0.002	0	5.958	0	0.001	0.002			121	bill_length	~~	bill_length	4	0.123	0.014	8.643	0	0.095	0.151
122	Covershrubs	~~	Covershrubs	4	4	0.355	0.043	8.205	0	0.27	0.44			122	Covershrubs	~~	Covershrubs	4	0.99	0.045	21.775	0	0.9	1.079
123	entropy	~~	entropy	4	4	0.001	0.001	1.951	0.051	0	0.003			123	entropy	~~	entropy	4	0.546	0.195	2.807	0.005	0.165	0.928
124	q9	~~	q9	4	4	0.02	0.004	5.683	0	0.013	0.027			124	q9	~~	q9	4	0.806	0.078	10.369	0	0.654	0.959
125	RegenerA	~~	RegenerA	4	4	0.001	0	2.981	0.003	0	0.002			125	RegenerA	~~	RegenerA	4	0.997	0.001	675.9	0	0.994	1
126	tarsus_length	~~	tarsus_length	4	4	0.002	0	11.385	0	0.002	0.003			126	tarsus_length	~~	tarsus_length	4	0.164	0.005	33.529	0	0.155	0.174
127	traits	~~	traits	4	4	0.023	0.001	15.653	0	0.02	0.026			127	traits	~~	traits	4	1	0	NA	NA	1	1
128	forest	~~	forest	4	4	0.005	0.002	1.963	0.05	0	0.01			128	forest	~~	forest	4	1	0	NA	NA	1	1
129	wing_length	~~	wing_length	4	4	-0.001	0	-5.925	0	-0.002	-0.001			129	wing_length	~~	wing_length	4	-0.067	0.01	-6.453	0	-0.088	-0.047
130	forest	~1		4	4	1.315	0.024	54.96	0	1.268	1.362			130	forest	~1		4	18.955	4.922	3.851	0	9.308	28.602
131	traits	~1		4	4	2.354	0.024	99.958	0	2.307	2.4			131	traits	~1		4	15.552	0.346	44.973	0	14.875	16.23
132	bird_abundance	~1		4	4	0.007	0.298	0.024	0.981	-0.578	0.592			132	bird_abundance	~1		4	0.064	2.718	0.024	0.981	-5.263	5.391
133	Covershrubs	~1		4	4	2.379	2.574	0.924	0.355	-2.667	7.424			133	Covershrubs	~1		4	3.972	4.256	0.933	0.351	-4.369	12.313
134	forest	~~	traits	4	4	-0.002	0.002	-0.843	0.399	-0.006	0.002			134	forest	~~	traits	4	-0.177	0.192	-0.92	0.357	-0.554	0.2
135	q9	~1		4	4	0	0	NA	NA	0	0			135	q9	~1		4	0	0	NA	NA	0	0
136	RegenerA	~1		4	4	0	0	NA	NA	0	0			136	RegenerA	~1		4	0	0	NA	NA	0	0
137	entropy	~1		4	4	0	0	NA	NA	0	0			137	entropy	~1		4	0	0	NA	NA	0	0
138	wing_length	~1		4	4	0	0	NA	NA	0	0			138	wing_length	~1		4	0	0	NA	NA	0	0
139	bill_length	~1		4	4	0	0	NA	NA	0	0			139	bill_length	~1		4	0	0	NA	NA	0	0
140	tarsus_length	~1		4	4	0	0	NA	NA	0	0			140	tarsus_length	~1		4	0	0	NA	NA	0	0
	Model: m3na.fit.g3Expl	operator		block	group	estimate	s.e.	z	p-value	Lower CI	Upper CI				lhs	op	rhs	group	standardized estimate	s.e.	z	p-value	Lower CI	Upper CI
1	bird_abundance	~	entropy	1	1	0.096	0.104	0.92	0.358	-0.108	0.299			1	bird_abundance	~	entropy	1	0.075	0.082	0.914	0.36	-0.086	0.235
2	bird_abundance	~	q9	1	1	-0.004	0.025	-0.17	0.865	-0.054	0.045			2	bird_abundance	~	q9	1	-0.011	0.065	-0.17	0.865	-0.139	0.117
3	bird_abundance	~	RegenerA	1	1	0.042	0.099	0.425	0.671	-0.152	0.236			3	bird_abundance	~	RegenerA	1	0.028	0.065	0.426	0.67	-0.099	0.155
4	bird_abundance	~	Covershrubs	1	1	-0.007	0.005	-1.345	0.179	-0.018	0.003			4	bird_abundance	~	Covershrubs	1	-0.078	0.057	-1.365	0.172	-0.19	0.034
5	bird_abundance	~	wing_length	1	1	0.077	0.033	2.329	0.02	0.012	0.142			5	bird_abundance	~	wing_length	1	0.401	0.163	2.459	0.014	0.081	0.721
6	bird_abundance	~	bill_length	1	1	-0.014	0.022	-0.636	0.525	-0.057	0.029			6	bird_abundance	~	bill_length	1	-0.061	0.095	-0.639	0.523	-0.248	0.126
7	bird_abundance	~	tarsus_length	1	1	-0.116	0.056	-2.082	0.037	-0.225	-0.007			7	bird_abundance	~	tarsus_length	1	-0.368	0.17	-2.166	0.03	-0.701	-0.035
8	forest	=~	q9	1	1	1	0	NA	NA	1	1			8	forest	=~	q9	1	0.731	0.005	148.291	0	0.721	0.74
9	forest	=~	RegenerA	1	1	0.025	0	52.503	0	0.024	0.026			9	forest	=~	RegenerA	1	0.073	0.002	40.913	0	0.069	0.076
10	forest	=~	entropy	1	1	0.451	0.001	840.219	0	0.45	0.452			10	forest	=~	entropy	1	1.082	0.01	107.369	0	1.062	1.101
11	forest	=~	Covershrubs	1	1	-0.581	0.111	-5.214	0	-0.799	-0.362			11	forest	=~	Covershrubs	1	-0.102	0.021	-4.933	0	-0.142	-0.061
12	traits	=~	wing_length	1	1	1	0	NA	NA	1	1			12	traits	=~	wing_length	1	0.863	0.012	74.67	0	0.841	0.886
13	traits	=~	bill_length	1	1	0.624	0.002	304.491	0	0.62	0.628			13	traits	=~	bill_length	1	0.648	0.007	86.93	0	0.634	0.663
14	traits	=~	tarsus_length	1	1	0.689	0.001	647.318	0	0.687	0.691			14	traits	=~	tarsus_length	1	0.974	0.008	125.296	0	0.959	0.989
15	bird_abundance	~~	bird_abundance	1	1	0.003	0	7.427	0	0.002	0.003			15	bird_abundance	~~	bird_abundance	1	0.935	0.039	23.989	0	0.858	1.011
16	bill_length	~~	bill_length	1	1	0.032	0.002	20.166	0	0.028	0.035			16	bill_length	~~	bill_length	1	0.58	0.01	59.998	0	0.561	0.599
17	Covershrubs	~~	Covershrubs	1	1	0.327	0.005	61.947	0	0.316	0.337			17	Covershrubs	~~	Covershrubs	1	0.99	0.004	235.649	0	0.981	0.998
18	entropy	~~	entropy	1	1	0	0	-7.1	0	0	0			18	entropy	~~	entropy	1	-0.17	0.022	-7.797	0	-0.213	-0.127
19	q9	~~	q9	1	1	0.009	0	26.783	0	0.008	0.01			19	q9	~~	q9	1	0.466	0.007	64.684	0	0.452	0.48
20	RegenerA	~~	RegenerA	1	1	0.001	0	24.896	0	0.001	0.001			20	RegenerA	~~	RegenerA	1	0.995	0	3853.33	0	0.994	0.995
21	tarsus_length	~~	tarsus_length	1	1	0.001	0	3.305	0.001	0.001	0.002			21	tarsus_length	~~	tarsus_length	1	0.051	0.015	3.37	0.001	0.021	0.081
22	traits	~~	traits	1	1	0.059	0.002	31.955	0	0.055	0.062			22	traits	~~	traits	1	1	0	NA	NA	1	1
23	forest	~~	forest	1	1	0.01	0	25.584	0	0.009	0.011			23	forest	~~	forest	1	1	0	NA	NA	1	1
24	wing_length	~~	wing_length	1	1	0.02	0.002	8.989	0	0.016	0.024			24	wing_length	~~	wing_length	1	0.255	0.02	12.747	0	0.215	0.294
25	forest	~1		1	1	1.379	0.003	535.343	0	1.374	1.384			25	forest	~1		1	13.693	0.285	47.977	0	13.134	14.253
26	traits	~1		1	1	1.981	0.005	379.064	0	1.971	1.992			26	traits	~1		1	8.189	0.121	67.601	0	7.952	8.426
27	bird_abundance	~1		1	1	0.297	0.053	5.617	0	0.193	0.4			27	bird_abundance	~1		1	5.52	0.994	5.555	0	3.573	7.468
28	Covershrubs	~1		1	1	2.003	0.155	12.908	0	1.699	2.307			28	Covershrubs	~1		1	3.486	0.275	12.681	0	2.947	4.024
29	forest	~~	traits	1	1	0	0	0	1	-0.001	0.001			29	forest	~~	traits	1	0	0.018	0	1	-0.034	0.034
30	q9	~1		1	1	0	0	NA	NA	0	0			30	q9	~1		1	0	0	NA	NA	0	0
31	RegenerA	~1		1	1	0	0	NA	NA	0	0			31	RegenerA	~1		1	0	0	NA	NA	0	0
32	entropy	~1		1	1	0	0	NA	NA	0	0			32	entropy	~1		1	0	0	NA	NA	0	0
33	wing_length	~1		1	1	0	0	NA	NA	0	0			33	wing_length	~1		1	0	0	NA	NA	0	0
34	bill_length	~1		1	1	0	0	NA	NA	0	0			34	bill_length	~1		1	0	0	NA	NA	0	0
35	tarsus_length	~1		1	1	0	0	NA	NA	0	0			35	tarsus_length	~1		1	0	0	NA	NA	0	0
36	bird_abundance	~	entropy	2	2	0.128	0.165	0.774	0.439	-0.196	0.452			36	bird_abundance	~	entropy	2	0.052	0.067	0.775	0.438	-0.08	0.183
37	bird_abundance	~	q9	2	2	-0.028	0.064	-0.434	0.664	-0.153	0.097			37	bird_abundance	~	q9	2	-0.029	0.067	-0.434	0.664	-0.16	0.102
38	bird_abundance	~	RegenerA	2	2	0.02	0.195	0.104	0.917	-0.363	0.403			38	bird_abundance	~	RegenerA	2	0.009	0.085	0.104	0.918	-0.158	0.176
39	bird_abundance	~	Covershrubs	2	2	0.007	0.017	0.401	0.689	-0.026	0.04			39	bird_abundance	~	Covershrubs	2	0.02	0.051	0.4	0.689	-0.079	0.12
40	bird_abundance	~	wing_length	2	2	-0.035	0.05	-0.701	0.483	-0.133	0.063			40	bird_abundance	~	wing_length	2	-0.073	0.104	-0.697	0.486	-0.277	0.132
41	bird_abundance	~	bill_length	2	2	-0.06	0.037	-1.613	0.107	-0.132	0.013			41	bird_abundance	~	bill_length	2	-0.103	0.063	-1.628	0.104	-0.226	0.021
42	bird_abundance	~	tarsus_length	2	2	-0.038	0.074	-0.518	0.604	-0.183	0.107			42	bird_abundance	~	tarsus_length	2	-0.049	0.093	-0.52	0.603	-0.231	0.134
43	forest	=~	q9	2	2	1	0	NA	NA	1	1			43	forest	=~	q9	2	0.735	0.003	215.827	0	0.729	0.742
44	forest	=~	RegenerA	2	2	0.037	0.001	46.076	0	0.035	0.038			44	forest	=~	RegenerA	2	0.065	0.001	45.693	0	0.062	0.067
45	forest	=~	entropy	2	2	0.529	0.001	651.796	0	0.528	0.531			45	forest	=~	entropy	2	1.002	0.019	54.091	0	0.966	1.038
46	forest	=~	Covershrubs	2	2	0.202	0.074	2.722	0.006	0.057	0.348			46	forest	=~	Covershrubs	2	0.052	0.018	2.845	0.004	0.016	0.087
47	traits	=~	wing_length	2	2	1	0	NA	NA	1	1			47	traits	=~	wing_length	2	0.863	0.012	73.92	0	0.841	0.886
48	traits	=~	bill_length	2	2	0.624	0.002	301.431	0	0.62	0.629			48	traits	=~	bill_length	2	0.648	0.008	86.056	0	0.633	0.663
49	traits	=~	tarsus_length	2	2	0.689	0.001	640.812	0	0.687	0.691			49	traits	=~	tarsus_length	2	0.974	0.008	124.037	0	0.959	0.99
50	bird_abundance	~~	bird_abundance	2	2	0.018	0.001	17.476	0	0.016	0.019			50	bird_abundance	~~	bird_abundance	2	0.959	0.017	55.698	0	0.926	0.993
51	bill_length	~~	bill_length	2	2	0.032	0.002	19.964	0	0.028	0.035			51	bill_length	~~	bill_length	2	0.58	0.01	59.395	0	0.561	0.599
52	Covershrubs	~~	Covershrubs	2	2	0.165	0.003	47.526	0	0.158	0.171			52	Covershrubs	~~	Covershrubs	2	0.997	0.002	530.633	0	0.994	1.001
53	entropy	~~	entropy	2	2	0	0	-0.099	0.921	0	0			53	entropy	~~	entropy	2	-0.004	0.037	-0.099	0.921	-0.076	0.069
54	q9	~~	q9	2	2	0.009	0	19.025	0	0.008	0.01			54	q9	~~	q9	2	0.459	0.005	91.707	0	0.45	0.469
55	RegenerA	~~	RegenerA	2	2	0.003	0	20.53	0	0.003	0.004			55	RegenerA	~~	RegenerA	2	0.996	0	5465.57	0	0.995	0.996
56	tarsus_length	~~	tarsus_length	2	2	0.001	0	3.271	0.001	0.001	0.002			56	tarsus_length	~~	tarsus_length	2	0.051	0.015	3.336	0.001	0.021	0.081
57	traits	~~	traits	2	2	0.059	0.002	31.634	0	0.055	0.062			57	traits	~~	traits	2	1	0	NA	NA	1	1
58	forest	~~	forest	2	2	0.011	0.001	19.965	0	0.01	0.012			58	forest	~~	forest	2	1	0	NA	NA	1	1
59	wing_length	~~	wing_length	2	2	0.02	0.002	8.899	0	0.016	0.024			59	wing_length	~~	wing_length	2	0.255	0.02	12.619	0	0.215	0.294
60	forest	~1		2	2	1.18	0.003	429.1	0	1.175	1.185			60	forest	~1		2	11.356	0.307	36.995	0	10.755	11.958
61	traits	~1		2	2	1.981	0.005	375.254	0	1.971	1.992			61	traits	~1		2	8.189	0.122	66.922	0	7.949	8.429
62	bird_abundance	~1		2	2	0.533	0.114	4.664	0	0.309	0.757			62	bird_abundance	~1		2	3.946	0.847	4.661	0	2.287	5.605
63	Covershrubs	~1		2	2	1.09	0.089	12.252	0	0.916	1.264			63	Covershrubs	~1		2	2.683	0.229	11.72	0	2.235	3.132
64	forest	~~	traits	2	2	0	0	0	1	-0.001	0.001			64	forest	~~	traits	2	0	0.019	0	1	-0.038	0.038
65	q9	~1		2	2	0	0	NA	NA	0	0			65	q9	~1		2	0	0	NA	NA	0	0
66	RegenerA	~1		2	2	0	0	NA	NA	0	0			66	RegenerA	~1		2	0	0	NA	NA	0	0
67	entropy	~1		2	2	0	0	NA	NA	0	0			67	entropy	~1		2	0	0	NA	NA	0	0
68	wing_length	~1		2	2	0	0	NA	NA	0	0			68	wing_length	~1		2	0	0	NA	NA	0	0
69	bill_length	~1		2	2	0	0	NA	NA	0	0			69	bill_length	~1		2	0	0	NA	NA	0	0
70	tarsus_length	~1		2	2	0	0	NA	NA	0	0			70	tarsus_length	~1		2	0	0	NA	NA	0	0
71	bird_abundance	~	entropy	3	3	-0.078	0.155	-0.503	0.615	-0.383	0.227			71	bird_abundance	~	entropy	3	-0.025	0.05	-0.502	0.616	-0.123	0.073
72	bird_abundance	~	q9	3	3	0.187	0.054	3.477	0.001	0.082	0.293			72	bird_abundance	~	q9	3	0.194	0.052	3.703	0	0.091	0.297
73	bird_abundance	~	RegenerA	3	3	0.435	0.3	1.452	0.147	-0.153	1.023			73	bird_abundance	~	RegenerA	3	0.096	0.065	1.482	0.138	-0.031	0.222
74	bird_abundance	~	Covershrubs	3	3	-0.028	0.012	-2.25	0.024	-0.052	-0.004			74	bird_abundance	~	Covershrubs	3	-0.169	0.073	-2.328	0.02	-0.312	-0.027
75	bird_abundance	~	wing_length	3	3	0.049	0.038	1.279	0.201	-0.026	0.125			75	bird_abundance	~	wing_length	3	0.116	0.089	1.307	0.191	-0.058	0.29
76	bird_abundance	~	bill_length	3	3	-0.094	0.036	-2.612	0.009	-0.164	-0.023			76	bird_abundance	~	bill_length	3	-0.184	0.073	-2.535	0.011	-0.326	-0.042
77	bird_abundance	~	tarsus_length	3	3	-0.037	0.095	-0.392	0.695	-0.224	0.149			77	bird_abundance	~	tarsus_length	3	-0.054	0.136	-0.394	0.693	-0.321	0.214
78	forest	=~	q9	3	3	1	0	NA	NA	1	1			78	forest	=~	q9	3	0.436	0.008	53.082	0	0.42	0.452
79	forest	=~	RegenerA	3	3	0.017	0	49.703	0	0.016	0.018			79	forest	=~	RegenerA	3	0.035	0.001	57.852	0	0.034	0.036
80	forest	=~	entropy	3	3	0.446	0.001	587.575	0	0.445	0.448			80	forest	=~	entropy	3	0.628	0.017	36.51	0	0.594	0.661
81	forest	=~	Covershrubs	3	3	-6	0.235	-25.509	0	-6.461	-5.539			81	forest	=~	Covershrubs	3	-0.449	0.021	-21.506	0	-0.489	-0.408
82	traits	=~	wing_length	3	3	1	0	NA	NA	1	1			82	traits	=~	wing_length	3	0.863	0.012	74.67	0	0.841	0.886
83	traits	=~	bill_length	3	3	0.624	0.002	304.491	0	0.62	0.628			83	traits	=~	bill_length	3	0.648	0.007	86.93	0	0.634	0.663
84	traits	=~	tarsus_length	3	3	0.689	0.001	647.318	0	0.687	0.691			84	traits	=~	tarsus_length	3	0.974	0.008	125.296	0	0.959	0.989
85	bird_abundance	~~	bird_abundance	3	3	0.013	0.002	7.663	0	0.009	0.016			85	bird_abundance	~~	bird_abundance	3	0.887	0.048	18.333	0	0.792	0.982
86	bill_length	~~	bill_length	3	3	0.032	0.002	20.166	0	0.028	0.035			86	bill_length	~~	bill_length	3	0.58	0.01	59.998	0	0.561	0.599
87	Covershrubs	~~	Covershrubs	3	3	0.412	0.013	32.31	0	0.387	0.437			87	Covershrubs	~~	Covershrubs	3	0.799	0.019	42.704	0	0.762	0.836
88	entropy	~~	entropy	3	3	0.001	0	13.413	0	0.001	0.001			88	entropy	~~	entropy	3	0.606	0.022	28.063	0	0.564	0.648
89	q9	~~	q9	3	3	0.012	0.001	22.006	0	0.011	0.013			89	q9	~~	q9	3	0.81	0.007	112.857	0	0.796	0.824
90	RegenerA	~~	RegenerA	3	3	0.001	0	33.251	0	0.001	0.001			90	RegenerA	~~	RegenerA	3	0.999	0	NA	NA	0.999	0.999
91	tarsus_length	~~	tarsus_length	3	3	0.001	0	3.305	0.001	0.001	0.002			91	tarsus_length	~~	tarsus_length	3	0.051	0.015	3.37	0.001	0.021	0.081
92	traits	~~	traits	3	3	0.059	0.002	31.955	0	0.055	0.062			92	traits	~~	traits	3	1	0	NA	NA	1	1
93	forest	~~	forest	3	3	0.003	0	30.128	0	0.003	0.003			93	forest	~~	forest	3	1	0	NA	NA	1	1
94	wing_length	~~	wing_length	3	3	0.02	0.002	8.989	0	0.016	0.024			94	wing_length	~~	wing_length	3	0.255	0.02	12.747	0	0.215	0.294
95	forest	~1		3	3	1.44	0.002	652.114	0	1.436	1.444			95	forest	~1		3	26.807	0.447	59.946	0	25.931	27.684
96	traits	~1		3	3	1.981	0.005	379.064	0	1.971	1.992			96	traits	~1		3	8.189	0.121	67.601	0	7.952	8.426
97	bird_abundance	~1		3	3	0.226	0.115	1.963	0.05	0	0.452			97	bird_abundance	~1		3	1.902	1.006	1.89	0.059	-0.07	3.874
98	Covershrubs	~1		3	3	9.426	0.336	28.045	0	8.767	10.085			98	Covershrubs	~1		3	13.118	0.486	27.013	0	12.166	14.07
99	forest	~~	traits	3	3	0	0	0	1	-0.001	0.001			99	forest	~~	traits	3	0	0.026	0	1	-0.052	0.052
100	q9	~1		3	3	0	0	NA	NA	0	0			100	q9	~1		3	0	0	NA	NA	0	0
101	RegenerA	~1		3	3	0	0	NA	NA	0	0			101	RegenerA	~1		3	0	0	NA	NA	0	0
102	entropy	~1		3	3	0	0	NA	NA	0	0			102	entropy	~1		3	0	0	NA	NA	0	0
103	wing_length	~1		3	3	0	0	NA	NA	0	0			103	wing_length	~1		3	0	0	NA	NA	0	0
104	bill_length	~1		3	3	0	0	NA	NA	0	0			104	bill_length	~1		3	0	0	NA	NA	0	0
105	tarsus_length	~1		3	3	0	0	NA	NA	0	0			105	tarsus_length	~1		3	0	0	NA	NA	0	0
	Model: m4na.fit.fg	operator		block	group	estimate	s.e.	z	p-value	Lower CI	Upper CI				lhs	op	rhs	group	standardized estimate	s.e.	z	p-value	Lower CI	Upper CI
1	bird_abundance	~	entropy	1	1	-0.951	0.104	-9.176	0	-1.154	-0.748			1	bird_abundance	~	entropy	1	-0.896	0.15	-5.982	0	-1.19	-0.602
2	bird_abundance	~	q9	1	1	0.154	0.027	5.757	0	0.102	0.207			2	bird_abundance	~	q9	1	0.476	0.15	3.18	0.001	0.183	0.77
3	bird_abundance	~	RegenerA	1	1	-0.341	0.106	-3.22	0.001	-0.549	-0.134			3	bird_abundance	~	RegenerA	1	-0.221	0.123	-1.802	0.072	-0.462	0.019
4	bird_abundance	~	Covershrubs	1	1	0.034	0.006	5.237	0	0.021	0.047			4	bird_abundance	~	Covershrubs	1	0.32	0.132	2.418	0.016	0.061	0.58
5	wing_length	~	bird_abundance	1	1	0.13	0.082	1.591	0.112	-0.03	0.291			5	wing_length	~	bird_abundance	1	0.119	0.06	1.995	0.046	0.002	0.236
6	bill_length	~	bird_abundance	1	1	0.091	0.077	1.18	0.238	-0.06	0.243			6	bill_length	~	bird_abundance	1	0.089	0.049	1.821	0.069	-0.007	0.184
7	tarsus_length	~	bird_abundance	1	1	0.117	0.107	1.091	0.275	-0.093	0.326			7	tarsus_length	~	bird_abundance	1	0.082	0.049	1.67	0.095	-0.014	0.179
8	forest	=~	q9	1	1	1	0	NA	NA	1	1			8	forest	=~	q9	1	0.421	0.207	2.037	0.042	0.016	0.827
9	forest	=~	RegenerA	1	1	0.026	0.007	3.746	0	0.012	0.039			9	forest	=~	RegenerA	1	0.052	0.033	1.589	0.112	-0.012	0.116
10	forest	=~	entropy	1	1	0.498	0.016	30.331	0	0.465	0.53			10	forest	=~	entropy	1	0.687	0.469	1.463	0.144	-0.233	1.607
11	forest	=~	Covershrubs	1	1	1.277	2.634	0.485	0.628	-3.885	6.438			11	forest	=~	Covershrubs	1	0.176	0.433	0.406	0.684	-0.672	1.024
12	bird_abundance	~~	bird_abundance	1	1	0	0	4.931	0	0	0			12	bird_abundance	~~	bird_abundance	1	0.104	0.073	1.422	0.155	-0.04	0.248
13	bill_length	~~	bill_length	1	1	0.003	0.002	1.144	0.253	-0.002	0.007			13	bill_length	~~	bill_length	1	0.992	0.009	114.68	0	0.975	1.009
14	Covershrubs	~~	Covershrubs	1	1	0.214	0.133	1.605	0.109	-0.047	0.475			14	Covershrubs	~~	Covershrubs	1	0.969	0.152	6.371	0	0.671	1.267
15	entropy	~~	entropy	1	1	0.001	0.002	0.689	0.491	-0.002	0.004			15	entropy	~~	entropy	1	0.528	0.645	0.819	0.413	-0.736	1.792
16	q9	~~	q9	1	1	0.019	0.007	2.873	0.004	0.006	0.033			16	q9	~~	q9	1	0.822	0.174	4.715	0	0.48	1.164
17	RegenerA	~~	RegenerA	1	1	0.001	0.001	2.066	0.039	0	0.002			17	RegenerA	~~	RegenerA	1	0.997	0.003	293.448	0	0.991	1.004
18	tarsus_length	~~	tarsus_length	1	1	0.005	0.004	1.15	0.25	-0.003	0.013			18	tarsus_length	~~	tarsus_length	1	0.993	0.008	122.962	0	0.977	1.009
19	forest	~~	forest	1	1	0.004	0.005	0.791	0.429	-0.006	0.015			19	forest	~~	forest	1	1	0	NA	NA	1	1
20	wing_length	~~	wing_length	1	1	0.003	0.002	1.38	0.168	-0.001	0.007			20	wing_length	~~	wing_length	1	0.986	0.014	69.104	0	0.958	1.014
21	forest	~1		1	1	1.282	0.042	30.253	0	1.199	1.365			21	forest	~1		1	19.815	12.875	1.539	0.124	-5.419	45.049
22	bird_abundance	~1		1	1	0.686	0.052	13.254	0	0.585	0.787			22	bird_abundance	~1		1	13.792	4.086	3.375	0.001	5.783	21.801
23	wing_length	~1		1	1	2.502	0.041	61.405	0	2.423	2.582			23	wing_length	~1		1	46.046	17.53	2.627	0.009	11.689	80.404
24	bill_length	~1		1	1	1.279	0.038	33.228	0	1.203	1.354			24	bill_length	~1		1	24.997	11.746	2.128	0.033	1.975	48.019
25	tarsus_length	~1		1	1	1.793	0.053	33.732	0	1.689	1.897			25	tarsus_length	~1		1	25.391	11.864	2.14	0.032	2.138	48.644
26	Covershrubs	~1		1	1	-0.197	3.283	-0.06	0.952	-6.632	6.238			26	Covershrubs	~1		1	-0.419	7.057	-0.059	0.953	-14.251	13.413
27	q9	~1		1	1	0	0	NA	NA	0	0			27	q9	~1		1	0	0	NA	NA	0	0
28	RegenerA	~1		1	1	0	0	NA	NA	0	0			28	RegenerA	~1		1	0	0	NA	NA	0	0
29	entropy	~1		1	1	0	0	NA	NA	0	0			29	entropy	~1		1	0	0	NA	NA	0	0
30	bird_abundance	~	entropy	2	2	0.357	0.077	4.663	0	0.207	0.507			30	bird_abundance	~	entropy	2	0.166	0.035	4.781	0	0.098	0.235
31	bird_abundance	~	q9	2	2	-0.116	0.021	-5.519	0	-0.157	-0.075			31	bird_abundance	~	q9	2	-0.195	0.034	-5.681	0	-0.262	-0.127
32	bird_abundance	~	RegenerA	2	2	0.24	0.072	3.331	0.001	0.099	0.381			32	bird_abundance	~	RegenerA	2	0.105	0.032	3.286	0.001	0.042	0.167
33	bird_abundance	~	Covershrubs	2	2	-0.008	0.005	-1.734	0.083	-0.018	0.001			33	bird_abundance	~	Covershrubs	2	-0.049	0.028	-1.734	0.083	-0.105	0.006
34	wing_length	~	bird_abundance	2	2	-0.082	0.034	-2.387	0.017	-0.15	-0.015			34	wing_length	~	bird_abundance	2	-0.056	0.023	-2.372	0.018	-0.101	-0.01
35	bill_length	~	bird_abundance	2	2	-0.197	0.047	-4.232	0	-0.289	-0.106			35	bill_length	~	bird_abundance	2	-0.106	0.024	-4.34	0	-0.154	-0.058
36	tarsus_length	~	bird_abundance	2	2	-0.044	0.024	-1.798	0.072	-0.091	0.004			36	tarsus_length	~	bird_abundance	2	-0.046	0.025	-1.808	0.071	-0.095	0.004
37	forest	=~	q9	2	2	1	0	NA	NA	1	1			37	forest	=~	q9	2	0.561	0.013	44.867	0	0.537	0.586
38	forest	=~	RegenerA	2	2	0.027	0.001	30.971	0	0.025	0.028			38	forest	=~	RegenerA	2	0.057	0.002	25.179	0	0.053	0.062
39	forest	=~	entropy	2	2	0.475	0.001	324.048	0	0.472	0.477			39	forest	=~	entropy	2	0.958	0.03	31.698	0	0.898	1.017
40	forest	=~	Covershrubs	2	2	-1.295	0.182	-7.135	0	-1.651	-0.939			40	forest	=~	Covershrubs	2	-0.209	0.026	-7.891	0	-0.261	-0.157
41	bird_abundance	~~	bird_abundance	2	2	0.01	0.001	17.383	0	0.009	0.011			41	bird_abundance	~~	bird_abundance	2	0.954	0.011	88.001	0	0.933	0.975
42	bill_length	~~	bill_length	2	2	0.036	0.002	19.818	0	0.032	0.039			42	bill_length	~~	bill_length	2	0.989	0.005	191.465	0	0.979	0.999
43	Covershrubs	~~	Covershrubs	2	2	0.336	0.009	39.157	0	0.319	0.353			43	Covershrubs	~~	Covershrubs	2	0.956	0.011	86.416	0	0.935	0.978
44	entropy	~~	entropy	2	2	0	0	1.44	0.15	0	0			44	entropy	~~	entropy	2	0.083	0.058	1.433	0.152	-0.03	0.196
45	q9	~~	q9	2	2	0.02	0.001	21.147	0	0.018	0.022			45	q9	~~	q9	2	0.685	0.014	48.777	0	0.657	0.712
46	RegenerA	~~	RegenerA	2	2	0.002	0	11.945	0	0.002	0.002			46	RegenerA	~~	RegenerA	2	0.997	0	3812.82	0	0.996	0.997
47	tarsus_length	~~	tarsus_length	2	2	0.009	0	27.084	0	0.009	0.01			47	tarsus_length	~~	tarsus_length	2	0.998	0.002	434.14	0	0.993	1.002
48	forest	~~	forest	2	2	0.009	0.001	11.082	0	0.008	0.011			48	forest	~~	forest	2	1	0	NA	NA	1	1
49	wing_length	~~	wing_length	2	2	0.023	0.002	14.958	0	0.02	0.026			49	wing_length	~~	wing_length	2	0.997	0.003	383.642	0	0.992	1.002
50	forest	~1		2	2	1.327	0.005	270.115	0	1.317	1.337			50	forest	~1		2	13.872	0.654	21.225	0	12.591	15.153
51	bird_abundance	~1		2	2	0.287	0.041	6.925	0	0.206	0.368			51	bird_abundance	~1		2	2.819	0.412	6.84	0	2.012	3.627
52	wing_length	~1		2	2	1.892	0.014	133.732	0	1.864	1.919			52	wing_length	~1		2	12.554	0.437	28.749	0	11.698	13.41
53	bill_length	~1		2	2	1.228	0.018	66.977	0	1.192	1.264			53	bill_length	~1		2	6.475	0.164	39.468	0	6.154	6.797
54	tarsus_length	~1		2	2	1.335	0.009	141.356	0	1.316	1.353			54	tarsus_length	~1		2	13.705	0.247	55.481	0	13.221	14.19
55	Covershrubs	~1		2	2	2.881	0.241	11.963	0	2.409	3.353			55	Covershrubs	~1		2	4.859	0.396	12.265	0	4.083	5.636
56	q9	~1		2	2	0	0	NA	NA	0	0			56	q9	~1		2	0	0	NA	NA	0	0
57	RegenerA	~1		2	2	0	0	NA	NA	0	0			57	RegenerA	~1		2	0	0	NA	NA	0	0
58	entropy	~1		2	2	0	0	NA	NA	0	0			58	entropy	~1		2	0	0	NA	NA	0	0
59	bird_abundance	~	entropy	3	3	0.562	0.323	1.739	0.082	-0.071	1.195			59	bird_abundance	~	entropy	3	0.148	0.082	1.81	0.07	-0.012	0.309
60	bird_abundance	~	q9	3	3	-0.187	0.08	-2.323	0.02	-0.344	-0.029			60	bird_abundance	~	q9	3	-0.183	0.078	-2.339	0.019	-0.336	-0.03
61	bird_abundance	~	RegenerA	3	3	-0.546	0.253	-2.16	0.031	-1.041	-0.051			61	bird_abundance	~	RegenerA	3	-0.138	0.065	-2.119	0.034	-0.266	-0.01
62	bird_abundance	~	Covershrubs	3	3	0.011	0.019	0.603	0.547	-0.025	0.048			62	bird_abundance	~	Covershrubs	3	0.042	0.071	0.6	0.548	-0.096	0.181
63	wing_length	~	bird_abundance	3	3	-0.322	0.064	-5.016	0	-0.447	-0.196			63	wing_length	~	bird_abundance	3	-0.289	0.046	-6.265	0	-0.379	-0.199
64	bill_length	~	bird_abundance	3	3	-0.182	0.058	-3.16	0.002	-0.295	-0.069			64	bill_length	~	bird_abundance	3	-0.251	0.072	-3.502	0	-0.391	-0.11
65	tarsus_length	~	bird_abundance	3	3	-0.174	0.036	-4.77	0	-0.246	-0.103			65	tarsus_length	~	bird_abundance	3	-0.292	0.05	-5.873	0	-0.389	-0.194
66	forest	=~	q9	3	3	1	0	NA	NA	1	1			66	forest	=~	q9	3	0.532	0.037	14.415	0	0.459	0.604
67	forest	=~	RegenerA	3	3	0.025	0.002	12.687	0	0.021	0.029			67	forest	=~	RegenerA	3	0.052	0.005	9.681	0	0.041	0.062
68	forest	=~	entropy	3	3	0.473	0.003	138.084	0	0.466	0.48			68	forest	=~	entropy	3	0.932	0.082	11.436	0	0.773	1.092
69	forest	=~	Covershrubs	3	3	-1.716	0.558	-3.075	0.002	-2.809	-0.622			69	forest	=~	Covershrubs	3	-0.237	0.065	-3.636	0	-0.365	-0.109
70	bird_abundance	~~	bird_abundance	3	3	0.026	0.003	9.335	0	0.02	0.031			70	bird_abundance	~~	bird_abundance	3	0.952	0.031	30.791	0	0.891	1.013
71	bill_length	~~	bill_length	3	3	0.013	0.001	14.218	0	0.011	0.015			71	bill_length	~~	bill_length	3	0.937	0.036	26.15	0	0.867	1.007
72	Covershrubs	~~	Covershrubs	3	3	0.359	0.022	16.382	0	0.316	0.401			72	Covershrubs	~~	Covershrubs	3	0.944	0.031	30.495	0	0.883	1.004
73	entropy	~~	entropy	3	3	0	0	0.864	0.388	0	0.001			73	entropy	~~	entropy	3	0.131	0.152	0.86	0.39	-0.167	0.429
74	q9	~~	q9	3	3	0.018	0.002	8.964	0	0.014	0.022			74	q9	~~	q9	3	0.717	0.039	18.28	0	0.64	0.794
75	RegenerA	~~	RegenerA	3	3	0.002	0	4.737	0	0.001	0.002			75	RegenerA	~~	RegenerA	3	0.997	0.001	1802.54	0	0.996	0.998
76	tarsus_length	~~	tarsus_length	3	3	0.009	0.001	11.679	0	0.007	0.01			76	tarsus_length	~~	tarsus_length	3	0.915	0.029	31.53	0	0.858	0.972
77	forest	~~	forest	3	3	0.007	0.002	3.984	0	0.004	0.011			77	forest	~~	forest	3	1	0	NA	NA	1	1
78	wing_length	~~	wing_length	3	3	0.03	0.003	11	0	0.025	0.036			78	wing_length	~~	wing_length	3	0.917	0.027	34.394	0	0.864	0.969
79	forest	~1		3	3	1.347	0.011	118.322	0	1.325	1.369			79	forest	~1		3	15.809	2.049	7.714	0	11.793	19.826
80	bird_abundance	~1		3	3	0.334	0.176	1.899	0.058	-0.011	0.68			80	bird_abundance	~1		3	2.042	1.106	1.847	0.065	-0.125	4.209
81	wing_length	~1		3	3	2.148	0.036	58.994	0	2.076	2.219			81	wing_length	~1		3	11.785	0.446	26.418	0	10.911	12.66
82	bill_length	~1		3	3	1.2	0.027	43.952	0	1.146	1.253			82	bill_length	~1		3	10.075	0.294	34.233	0	9.499	10.652
83	tarsus_length	~1		3	3	1.364	0.02	68.695	0	1.325	1.403			83	tarsus_length	~1		3	13.966	0.513	27.227	0	12.961	14.971
84	Covershrubs	~1		3	3	3.436	0.753	4.564	0	1.961	4.912			84	Covershrubs	~1		3	5.575	1.197	4.659	0	3.229	7.92
85	q9	~1		3	3	0	0	NA	NA	0	0			85	q9	~1		3	0	0	NA	NA	0	0
86	RegenerA	~1		3	3	0	0	NA	NA	0	0			86	RegenerA	~1		3	0	0	NA	NA	0	0
87	entropy	~1		3	3	0	0	NA	NA	0	0			87	entropy	~1		3	0	0	NA	NA	0	0
88	bird_abundance	~	entropy	4	4	0.233	0.206	1.131	0.258	-0.171	0.636			88	bird_abundance	~	entropy	4	0.103	0.088	1.172	0.241	-0.069	0.275
89	bird_abundance	~	q9	4	4	-0.167	0.086	-1.947	0.052	-0.335	0.001			89	bird_abundance	~	q9	4	-0.245	0.114	-2.145	0.032	-0.469	-0.021
90	bird_abundance	~	RegenerA	4	4	-0.733	0.224	-3.276	0.001	-1.171	-0.294			90	bird_abundance	~	RegenerA	4	-0.241	0.072	-3.336	0.001	-0.382	-0.099
91	bird_abundance	~	Covershrubs	4	4	0.05	0.019	2.592	0.01	0.012	0.088			91	bird_abundance	~	Covershrubs	4	0.273	0.1	2.743	0.006	0.078	0.469
92	wing_length	~	bird_abundance	4	4	0.473	0.174	2.716	0.007	0.132	0.815			92	wing_length	~	bird_abundance	4	0.324	0.129	2.51	0.012	0.071	0.577
93	bill_length	~	bird_abundance	4	4	0.43	0.156	2.75	0.006	0.123	0.736			93	bill_length	~	bird_abundance	4	0.33	0.13	2.53	0.011	0.074	0.585
94	tarsus_length	~	bird_abundance	4	4	0.294	0.105	2.8	0.005	0.088	0.499			94	tarsus_length	~	bird_abundance	4	0.339	0.133	2.548	0.011	0.078	0.599
95	forest	=~	q9	4	4	1	0	NA	NA	1	1			95	forest	=~	q9	4	0.452	0.081	5.604	0	0.294	0.61
96	forest	=~	RegenerA	4	4	0.028	0.004	7.439	0	0.021	0.036			96	forest	=~	RegenerA	4	0.057	0.013	4.385	0	0.031	0.082
97	forest	=~	entropy	4	4	0.482	0.008	57.047	0	0.466	0.499			97	forest	=~	entropy	4	0.723	0.143	5.049	0	0.442	1.003
98	forest	=~	Covershrubs	4	4	-0.807	1.734	-0.466	0.642	-4.205	2.591			98	forest	=~	Covershrubs	4	-0.098	0.207	-0.475	0.635	-0.504	0.307
99	bird_abundance	~~	bird_abundance	4	4	0.01	0.003	3.042	0.002	0.003	0.016			99	bird_abundance	~~	bird_abundance	4	0.809	0.059	13.677	0	0.693	0.925
100	bill_length	~~	bill_length	4	4	0.018	0.002	7.443	0	0.014	0.023			100	bill_length	~~	bill_length	4	0.891	0.086	10.385	0	0.723	1.06
101	Covershrubs	~~	Covershrubs	4	4	0.355	0.043	8.237	0	0.271	0.44			101	Covershrubs	~~	Covershrubs	4	0.99	0.041	24.323	0	0.911	1.07
102	entropy	~~	entropy	4	4	0.001	0.001	1.612	0.107	0	0.003			102	entropy	~~	entropy	4	0.478	0.207	2.308	0.021	0.072	0.883
103	q9	~~	q9	4	4	0.021	0.004	5.769	0	0.014	0.028			103	q9	~~	q9	4	0.796	0.073	10.939	0	0.653	0.939
104	RegenerA	~~	RegenerA	4	4	0.001	0	2.971	0.003	0	0.002			104	RegenerA	~~	RegenerA	4	0.997	0.001	677.666	0	0.994	1
105	tarsus_length	~~	tarsus_length	4	4	0.008	0.001	6.523	0	0.006	0.011			105	tarsus_length	~~	tarsus_length	4	0.885	0.09	9.838	0	0.709	1.062
106	forest	~~	forest	4	4	0.005	0.002	2.204	0.028	0.001	0.01			106	forest	~~	forest	4	1	0	NA	NA	1	1
107	wing_length	~~	wing_length	4	4	0.023	0.003	7.987	0	0.018	0.029			107	wing_length	~~	wing_length	4	0.895	0.084	10.719	0	0.731	1.059
108	forest	~1		4	4	1.314	0.024	55.041	0	1.267	1.361			108	forest	~1		4	18.006	4.172	4.316	0	9.83	26.182
109	bird_abundance	~1		4	4	0.392	0.155	2.525	0.012	0.088	0.697			109	bird_abundance	~1		4	3.562	1.412	2.523	0.012	0.795	6.329
110	wing_length	~1		4	4	2.185	0.065	33.389	0	2.057	2.313			110	wing_length	~1		4	13.573	0.624	21.759	0	12.35	14.795
111	bill_length	~1		4	4	1.483	0.058	25.371	0	1.368	1.598			111	bill_length	~1		4	10.325	0.565	18.274	0	9.217	11.432
112	tarsus_length	~1		4	4	1.57	0.039	40.367	0	1.494	1.647			112	tarsus_length	~1		4	16.439	0.95	17.305	0	14.577	18.301
113	Covershrubs	~1		4	4	2.277	2.276	1	0.317	-2.184	6.738			113	Covershrubs	~1		4	3.802	3.761	1.011	0.312	-3.569	11.174
114	q9	~1		4	4	0	0	NA	NA	0	0			114	q9	~1		4	0	0	NA	NA	0	0
115	RegenerA	~1		4	4	0	0	NA	NA	0	0			115	RegenerA	~1		4	0	0	NA	NA	0	0
116	entropy	~1		4	4	0	0	NA	NA	0	0			116	entropy	~1		4	0	0	NA	NA	0	0
	Model: m4na.fit.g3Expl	operator		block	group	estimate	s.e.	z	p-value	Lower CI	Upper CI				lhs	op	rhs	group	standardized estimate	s.e.	z	p-value	Lower CI	Upper CI
1	bird_abundance	~	entropy	1	1	-0.003	0.11	-0.032	0.975	-0.219	0.212			1	bird_abundance	~	entropy	1	-0.001	0.035	-0.032	0.975	-0.069	0.067
2	bird_abundance	~	q9	1	1	-0.001	0.034	-0.026	0.979	-0.067	0.065			2	bird_abundance	~	q9	1	-0.001	0.034	-0.026	0.979	-0.069	0.067
3	bird_abundance	~	RegenerA	1	1	-0.003	0.093	-0.032	0.975	-0.186	0.18			3	bird_abundance	~	RegenerA	1	-0.001	0.025	-0.032	0.975	-0.049	0.047
4	bird_abundance	~	Covershrubs	1	1	0.001	0.006	0.217	0.828	-0.01	0.013			4	bird_abundance	~	Covershrubs	1	0.006	0.025	0.217	0.828	-0.044	0.055
5	wing_length	~	bird_abundance	1	1	-1.689	0.124	-13.573	0	-1.933	-1.445			5	wing_length	~	bird_abundance	1	-0.843	0.01	-88.027	0	-0.862	-0.824
6	bill_length	~	bird_abundance	1	1	-0.927	0.072	-12.837	0	-1.068	-0.785			6	bill_length	~	bird_abundance	1	-0.553	0.022	-25.341	0	-0.596	-0.51
7	tarsus_length	~	bird_abundance	1	1	-1.132	0.083	-13.665	0	-1.294	-0.969			7	tarsus_length	~	bird_abundance	1	-0.876	0.007	-133.44	0	-0.889	-0.864
8	forest	=~	q9	1	1	1	0	NA	NA	1	1			8	forest	=~	q9	1	0.731	0.005	148.291	0	0.721	0.74
9	forest	=~	RegenerA	1	1	0.025	0	52.503	0	0.024	0.026			9	forest	=~	RegenerA	1	0.073	0.002	40.913	0	0.069	0.076
10	forest	=~	entropy	1	1	0.451	0.001	840.219	0	0.45	0.452			10	forest	=~	entropy	1	1.082	0.01	107.369	0	1.062	1.101
11	forest	=~	Covershrubs	1	1	-0.581	0.111	-5.214	0	-0.799	-0.362			11	forest	=~	Covershrubs	1	-0.102	0.021	-4.933	0	-0.142	-0.061
12	bird_abundance	~~	bird_abundance	1	1	0.018	0.003	6.642	0	0.013	0.023			12	bird_abundance	~~	bird_abundance	1	1	0	3038.29	0	0.999	1.001
13	bill_length	~~	bill_length	1	1	0.035	0.002	19.357	0	0.031	0.039			13	bill_length	~~	bill_length	1	0.694	0.024	28.778	0	0.647	0.742
14	Covershrubs	~~	Covershrubs	1	1	0.327	0.005	61.947	0	0.316	0.337			14	Covershrubs	~~	Covershrubs	1	0.99	0.004	235.649	0	0.981	0.998
15	entropy	~~	entropy	1	1	0	0	-7.1	0	0	0			15	entropy	~~	entropy	1	-0.17	0.022	-7.797	0	-0.213	-0.127
16	q9	~~	q9	1	1	0.009	0	26.783	0	0.008	0.01			16	q9	~~	q9	1	0.466	0.007	64.684	0	0.452	0.48
17	RegenerA	~~	RegenerA	1	1	0.001	0	24.896	0	0.001	0.001			17	RegenerA	~~	RegenerA	1	0.995	0	3853.33	0	0.994	0.995
18	tarsus_length	~~	tarsus_length	1	1	0.007	0	23.347	0	0.006	0.008			18	tarsus_length	~~	tarsus_length	1	0.232	0.012	20.146	0	0.209	0.254
19	forest	~~	forest	1	1	0.01	0	25.584	0	0.009	0.011			19	forest	~~	forest	1	1	0	NA	NA	1	1
20	wing_length	~~	wing_length	1	1	0.021	0.001	14.323	0	0.018	0.024			20	wing_length	~~	wing_length	1	0.289	0.016	17.889	0	0.257	0.321
21	forest	~1		1	1	1.379	0.003	535.343	0	1.374	1.384			21	forest	~1		1	13.693	0.285	47.977	0	13.134	14.253
22	bird_abundance	~1		1	1	0.277	0.043	6.399	0	0.192	0.362			22	bird_abundance	~1		1	2.07	0.361	5.729	0	1.362	2.778
23	wing_length	~1		1	1	2.448	0.038	65.143	0	2.375	2.522			23	wing_length	~1		1	9.122	0.18	50.819	0	8.771	9.474
24	bill_length	~1		1	1	1.494	0.022	66.952	0	1.45	1.538			24	bill_length	~1		1	6.654	0.127	52.248	0	6.404	6.904
25	tarsus_length	~1		1	1	1.676	0.025	65.978	0	1.626	1.726			25	tarsus_length	~1		1	9.687	0.207	46.83	0	9.282	10.093
26	Covershrubs	~1		1	1	2.003	0.155	12.908	0	1.699	2.307			26	Covershrubs	~1		1	3.486	0.275	12.681	0	2.947	4.024
27	q9	~1		1	1	0	0	NA	NA	0	0			27	q9	~1		1	0	0	NA	NA	0	0
28	RegenerA	~1		1	1	0	0	NA	NA	0	0			28	RegenerA	~1		1	0	0	NA	NA	0	0
29	entropy	~1		1	1	0	0	NA	NA	0	0			29	entropy	~1		1	0	0	NA	NA	0	0
30	bird_abundance	~	entropy	2	2	0.035	0.169	0.209	0.834	-0.296	0.366			30	bird_abundance	~	entropy	2	0.008	0.039	0.209	0.834	-0.068	0.084
31	bird_abundance	~	q9	2	2	0.021	0.062	0.33	0.741	-0.101	0.142			31	bird_abundance	~	q9	2	0.012	0.037	0.331	0.741	-0.06	0.084
32	bird_abundance	~	RegenerA	2	2	0.026	0.186	0.14	0.889	-0.338	0.39			32	bird_abundance	~	RegenerA	2	0.006	0.046	0.14	0.889	-0.083	0.096
33	bird_abundance	~	Covershrubs	2	2	0.002	0.015	0.124	0.901	-0.028	0.032			33	bird_abundance	~	Covershrubs	2	0.003	0.026	0.124	0.901	-0.048	0.055
34	wing_length	~	bird_abundance	2	2	-0.85	0.038	-22.538	0	-0.924	-0.776			34	wing_length	~	bird_abundance	2	-0.759	0.014	-53.406	0	-0.787	-0.731
35	bill_length	~	bird_abundance	2	2	-0.48	0.028	-17.252	0	-0.534	-0.425			35	bill_length	~	bird_abundance	2	-0.512	0.024	-21.368	0	-0.559	-0.465
36	tarsus_length	~	bird_abundance	2	2	-0.562	0.025	-22.863	0	-0.61	-0.514			36	tarsus_length	~	bird_abundance	2	-0.779	0.014	-54.278	0	-0.807	-0.751
37	forest	=~	q9	2	2	1	0	NA	NA	1	1			37	forest	=~	q9	2	0.735	0.003	215.827	0	0.729	0.742
38	forest	=~	RegenerA	2	2	0.037	0.001	46.076	0	0.035	0.038			38	forest	=~	RegenerA	2	0.065	0.001	45.693	0	0.062	0.067
39	forest	=~	entropy	2	2	0.529	0.001	651.796	0	0.528	0.531			39	forest	=~	entropy	2	1.002	0.019	54.091	0	0.966	1.038
40	forest	=~	Covershrubs	2	2	0.202	0.074	2.722	0.006	0.057	0.348			40	forest	=~	Covershrubs	2	0.052	0.018	2.845	0.004	0.016	0.087
41	bird_abundance	~~	bird_abundance	2	2	0.057	0.005	10.554	0	0.047	0.068			41	bird_abundance	~~	bird_abundance	2	1	0.002	478.978	0	0.995	1.004
42	bill_length	~~	bill_length	2	2	0.037	0.002	18.946	0	0.033	0.041			42	bill_length	~~	bill_length	2	0.738	0.025	30.072	0	0.69	0.786
43	Covershrubs	~~	Covershrubs	2	2	0.165	0.003	47.526	0	0.158	0.171			43	Covershrubs	~~	Covershrubs	2	0.997	0.002	530.631	0	0.994	1.001
44	entropy	~~	entropy	2	2	0	0	-0.099	0.921	0	0			44	entropy	~~	entropy	2	-0.004	0.037	-0.099	0.921	-0.076	0.069
45	q9	~~	q9	2	2	0.009	0	19.025	0	0.008	0.01			45	q9	~~	q9	2	0.459	0.005	91.707	0	0.45	0.469
46	RegenerA	~~	RegenerA	2	2	0.003	0	20.53	0	0.003	0.004			46	RegenerA	~~	RegenerA	2	0.996	0	5465.57	0	0.995	0.996
47	tarsus_length	~~	tarsus_length	2	2	0.012	0.001	16.329	0	0.01	0.013			47	tarsus_length	~~	tarsus_length	2	0.393	0.022	17.585	0	0.349	0.437
48	forest	~~	forest	2	2	0.011	0.001	19.965	0	0.01	0.012			48	forest	~~	forest	2	1	0	NA	NA	1	1
49	wing_length	~~	wing_length	2	2	0.031	0.002	15.655	0	0.027	0.034			49	wing_length	~~	wing_length	2	0.424	0.022	19.628	0	0.381	0.466
50	forest	~1		2	2	1.18	0.003	429.099	0	1.175	1.185			50	forest	~1		2	11.356	0.307	36.995	0	10.755	11.958
51	bird_abundance	~1		2	2	0.314	0.107	2.924	0.003	0.103	0.524			51	bird_abundance	~1		2	1.309	0.456	2.869	0.004	0.415	2.203
52	wing_length	~1		2	2	2.292	0.017	132.025	0	2.258	2.326			52	wing_length	~1		2	8.541	0.126	67.696	0	8.294	8.789
53	bill_length	~1		2	2	1.413	0.013	111.392	0	1.389	1.438			53	bill_length	~1		2	6.294	0.102	61.522	0	6.094	6.495
54	tarsus_length	~1		2	2	1.569	0.012	132.385	0	1.546	1.592			54	tarsus_length	~1		2	9.068	0.138	65.689	0	8.797	9.338
55	Covershrubs	~1		2	2	1.09	0.089	12.252	0	0.916	1.264			55	Covershrubs	~1		2	2.683	0.229	11.72	0	2.235	3.132
56	q9	~1		2	2	0	0	NA	NA	0	0			56	q9	~1		2	0	0	NA	NA	0	0
57	RegenerA	~1		2	2	0	0	NA	NA	0	0			57	RegenerA	~1		2	0	0	NA	NA	0	0
58	entropy	~1		2	2	0	0	NA	NA	0	0			58	entropy	~1		2	0	0	NA	NA	0	0
59	bird_abundance	~	entropy	3	3	0.03	0.179	0.168	0.867	-0.322	0.382			59	bird_abundance	~	entropy	3	0.004	0.024	0.168	0.867	-0.043	0.05
60	bird_abundance	~	q9	3	3	0.026	0.056	0.464	0.642	-0.084	0.136			60	bird_abundance	~	q9	3	0.011	0.024	0.465	0.642	-0.036	0.058
61	bird_abundance	~	RegenerA	3	3	0.097	0.365	0.267	0.79	-0.619	0.813			61	bird_abundance	~	RegenerA	3	0.009	0.033	0.267	0.79	-0.056	0.074
62	bird_abundance	~	Covershrubs	3	3	-0.003	0.015	-0.195	0.845	-0.032	0.026			62	bird_abundance	~	Covershrubs	3	-0.007	0.037	-0.195	0.845	-0.08	0.066
63	wing_length	~	bird_abundance	3	3	-0.763	0.064	-11.953	0	-0.889	-0.638			63	wing_length	~	bird_abundance	3	-0.821	0.013	-65.336	0	-0.846	-0.796
64	bill_length	~	bird_abundance	3	3	-0.452	0.041	-11.096	0	-0.532	-0.372			64	bill_length	~	bird_abundance	3	-0.581	0.02	-29.593	0	-0.619	-0.542
65	tarsus_length	~	bird_abundance	3	3	-0.527	0.043	-12.14	0	-0.612	-0.442			65	tarsus_length	~	bird_abundance	3	-0.88	0.01	-90.527	0	-0.899	-0.861
66	forest	=~	q9	3	3	1	0	NA	NA	1	1			66	forest	=~	q9	3	0.436	0.008	53.082	0	0.42	0.452
67	forest	=~	RegenerA	3	3	0.017	0	49.703	0	0.016	0.018			67	forest	=~	RegenerA	3	0.035	0.001	57.853	0	0.034	0.036
68	forest	=~	entropy	3	3	0.446	0.001	587.575	0	0.445	0.448			68	forest	=~	entropy	3	0.628	0.017	36.51	0	0.594	0.661
69	forest	=~	Covershrubs	3	3	-6	0.235	-25.509	0	-6.461	-5.539			69	forest	=~	Covershrubs	3	-0.449	0.021	-21.506	0	-0.489	-0.408
70	bird_abundance	~~	bird_abundance	3	3	0.083	0.014	5.823	0	0.055	0.111			70	bird_abundance	~~	bird_abundance	3	1	0.001	674.034	0	0.997	1.003
71	bill_length	~~	bill_length	3	3	0.033	0.002	19.788	0	0.03	0.037			71	bill_length	~~	bill_length	3	0.663	0.023	29.062	0	0.618	0.707
72	Covershrubs	~~	Covershrubs	3	3	0.412	0.013	32.31	0	0.387	0.437			72	Covershrubs	~~	Covershrubs	3	0.799	0.019	42.704	0	0.762	0.836
73	entropy	~~	entropy	3	3	0.001	0	13.413	0	0.001	0.001			73	entropy	~~	entropy	3	0.606	0.022	28.063	0	0.564	0.648
74	q9	~~	q9	3	3	0.012	0.001	22.006	0	0.011	0.013			74	q9	~~	q9	3	0.81	0.007	112.857	0	0.796	0.824
75	RegenerA	~~	RegenerA	3	3	0.001	0	33.251	0	0.001	0.001			75	RegenerA	~~	RegenerA	3	0.999	0	NA	NA	0.999	0.999
76	tarsus_length	~~	tarsus_length	3	3	0.007	0.001	13.232	0	0.006	0.008			76	tarsus_length	~~	tarsus_length	3	0.226	0.017	13.231	0	0.193	0.26
77	forest	~~	forest	3	3	0.003	0	30.128	0	0.003	0.003			77	forest	~~	forest	3	1	0	NA	NA	1	1
78	wing_length	~~	wing_length	3	3	0.023	0.002	12.816	0	0.02	0.027			78	wing_length	~~	wing_length	3	0.326	0.021	15.784	0	0.285	0.366
79	forest	~1		3	3	1.44	0.002	652.114	0	1.436	1.444			79	forest	~1		3	26.807	0.447	59.947	0	25.931	27.684
80	bird_abundance	~1		3	3	0.213	0.117	1.819	0.069	-0.017	0.443			80	bird_abundance	~1		3	0.738	0.421	1.755	0.079	-0.086	1.563
81	wing_length	~1		3	3	2.189	0.024	91.057	0	2.142	2.236			81	wing_length	~1		3	8.157	0.145	56.107	0	7.872	8.442
82	bill_length	~1		3	3	1.361	0.016	86.531	0	1.33	1.392			82	bill_length	~1		3	6.06	0.105	57.989	0	5.856	6.265
83	tarsus_length	~1		3	3	1.507	0.017	90.592	0	1.474	1.539			83	tarsus_length	~1		3	8.708	0.161	54.115	0	8.392	9.023
84	Covershrubs	~1		3	3	9.426	0.336	28.045	0	8.767	10.085			84	Covershrubs	~1		3	13.118	0.486	27.013	0	12.166	14.07
85	q9	~1		3	3	0	0	NA	NA	0	0			85	q9	~1		3	0	0	NA	NA	0	0
86	RegenerA	~1		3	3	0	0	NA	NA	0	0			86	RegenerA	~1		3	0	0	NA	NA	0	0
87	entropy	~1		3	3	0	0	NA	NA	0	0			87	entropy	~1		3	0	0	NA	NA	0	0

## Sheet: Table S4 B
m1
lavaan 0.6.15 ended normally after 1331 iterations
Estimator ML
Optimization method NLMINB
Number of model parameters 45
Number of observations 8344
Number of missing patterns 2
Model Test User Model:
Test statistic 5.573
Degrees of freedom 9
P-value (Chi-square) 0.782
Model Test Baseline Model:
Test statistic 22007.977
Degrees of freedom 36
P-value 0.000
User Model versus Baseline Model:
Comparative Fit Index (CFI) 1.000
Tucker-Lewis Index (TLI) 1.001
Robust Comparative Fit Index (CFI) NA
Robust Tucker-Lewis Index (TLI) NA
Loglikelihood and Information Criteria:
Loglikelihood user model (H0) 39833.222
Loglikelihood unrestricted model (H1) 39836.009
Akaike (AIC) -79576.445
Bayesian (BIC) -79260.126
Sample-size adjusted Bayesian (SABIC) -79403.128
Root Mean Square Error of Approximation:
RMSEA 0.000
90 Percent confidence interval - lower 0.000
90 Percent confidence interval - upper 0.008
P-value H_0: RMSEA <= 0.050 1.000
P-value H_0: RMSEA >= 0.080 0.000
Robust RMSEA NA
90 Percent confidence interval - lower NA
90 Percent confidence interval - upper NA
P-value H_0: Robust RMSEA <= 0.050 NA
P-value H_0: Robust RMSEA >= 0.080 NA
Standardized Root Mean Square Residual:
SRMR 0.005
Parameter Estimates:
Standard errors Sandwich
Information bread Observed
Observed information based on Hessian
Latent Variables:
Estimate Std.Err z-value P(>|z|) Std.lv Std.all
forest =~
q9 1.000 0.468 2.707
RegenerA 0.001 0.000 4.594 0.000 0.001 0.016
entropy 0.475 0.001 478.112 0.000 0.222 4.742
Covershrubs -1.048 3.871 -0.271 0.787 -0.490 -0.783
traits =~
wing_length 1.000 0.171 0.636
bill_length 2.369 1.287 1.841 0.066 0.404 1.801
tarsus_length 1.590 1.409 1.129 0.259 0.272 1.569
Regressions:
Estimate Std.Err z-value P(>|z|) Std.lv Std.all
bird_abundance ~
entropy 0.355 0.076 4.664 0.000 0.355 0.144
q9 -0.116 0.022 -5.370 0.000 -0.116 -0.175
RegenerA 0.097 0.083 1.176 0.240 0.097 0.035
Covershrubs -0.003 0.006 -0.581 0.561 -0.003 -0.017
arthropod_abundance ~
entropy 0.166 0.049 3.409 0.001 0.166 0.041
q9 0.382 0.014 26.641 0.000 0.382 0.344
RegenerA 0.931 0.048 19.436 0.000 0.931 0.202
Covershrubs -0.036 0.004 -10.150 0.000 -0.036 -0.117
bird_abundance ~
arthropd_bndnc 0.012 0.014 0.826 0.409 0.012 0.020
wing_length ~
bird_abundance -0.101 0.065 -1.566 0.117 -0.101 -0.043
bill_length ~
bird_abundance -0.239 0.051 -4.690 0.000 -0.239 -0.123
tarsus_length ~
bird_abundance -0.161 0.046 -3.510 0.000 -0.161 -0.107
RegenerA ~
Covershrubs 0.031 0.003 11.938 0.000 0.031 0.471
q9 ~
Covershrubs 0.559 1.831 0.305 0.760 0.559 2.024
entropy ~
Covershrubs 0.262 0.870 0.301 0.763 0.262 3.500
Covariances:
Estimate Std.Err z-value P(>|z|) Std.lv Std.all
.q9 ~~
.entropy -0.036 0.313 -0.115 0.908 -0.036 -1.176
.RegenerA -0.003 0.001 -2.662 0.008 -0.003 -0.291
.RegenerA ~~
.entropy -0.001 0.000 -1.635 0.102 -0.001 -0.151
.wing_length ~~
.bill_length -0.042 2.618 -0.016 0.987 -0.042 -0.600
.bill_length ~~
.tarsus_length -0.087 4.163 -0.021 0.983 -0.087 -1.223
.wing_length ~~
.tarsus_length -0.008 1.758 -0.005 0.996 -0.008 -0.183
forest ~~
traits 0.000 0.000 0.500 0.617 0.001 0.001
Intercepts:
Estimate Std.Err z-value P(>|z|) Std.lv Std.all
forest 0.717 2.022 0.355 0.723 1.532 1.532
.arthropd_bndnc 3.124 0.029 107.438 0.000 3.124 16.282
.bird_abundance 0.251 0.064 3.898 0.000 0.251 2.183
.wing_length 2.020 0.024 84.911 0.000 2.020 7.526
.bill_length 1.326 0.019 71.100 0.000 1.326 5.906
.tarsus_length 1.423 0.017 84.821 0.000 1.423 8.224
.Covershrubs 1.856 4.863 0.382 0.703 1.856 2.964
.q9 0.000 0.000 0.000
.RegenerA 0.000 0.000 0.000
.entropy 0.000 0.000 0.000
traits 0.000 0.000 0.000
Variances:
Estimate Std.Err z-value P(>|z|) Std.lv Std.all
.bird_abundance 0.013 0.001 17.636 0.000 0.013 0.975
.bill_length -0.114 6.203 -0.018 0.985 -0.114 -2.260
.Covershrubs 0.151 0.231 0.656 0.512 0.151 0.386
.entropy -0.017 0.149 -0.114 0.909 -0.017 -7.733
.q9 -0.055 0.658 -0.084 0.933 -0.055 -1.841
.RegenerA 0.001 0.000 26.489 0.000 0.001 0.790
.tarsus_length -0.044 2.798 -0.016 0.987 -0.044 -1.473
forest 0.219 1.484 0.148 0.883 1.000 1.000
.wing_length 0.043 1.105 0.039 0.969 0.043 0.594
.arthropd_bndnc 0.032 0.001 57.438 0.000 0.032 0.882
traits 0.029 1.105 0.026 0.979 1.000 1.000
R-Square:
Estimate
bird_abundance 0.025
bill_length NA
Covershrubs 0.614
entropy NA
q9 NA
RegenerA 0.210
tarsus_length NA
wing_length 0.406
arthropd_bndnc 0.118
WARNING: Computation of robust CFI failed. Computation of robust RMSEA failed.
m2
lavaan 0.6.15 ended normally after 59 iterations
Estimator ML
Optimization method NLMINB
Number of model parameters 49
Number of observations 8344
Number of missing patterns 2
Model Test User Model:
Test statistic 0.110
Degrees of freedom 5
P-value (Chi-square) 1.000
Model Test Baseline Model:
Test statistic 22007.993
Degrees of freedom 36
P-value 0.000
User Model versus Baseline Model:
Comparative Fit Index (CFI) 1.000
Tucker-Lewis Index (TLI) 1.002
Robust Comparative Fit Index (CFI) NA
Robust Tucker-Lewis Index (TLI) NA
Loglikelihood and Information Criteria:
Loglikelihood user model (H0) -85809.991
Loglikelihood unrestricted model (H1) -85809.936
Akaike (AIC) 171717.982
Bayesian (BIC) 172062.417
Sample-size adjusted Bayesian (SABIC) 171906.704
Root Mean Square Error of Approximation:
RMSEA 0.000
90 Percent confidence interval - lower 0.000
90 Percent confidence interval - upper 0.000
P-value H_0: RMSEA <= 0.050 1.000
P-value H_0: RMSEA >= 0.080 0.000
Robust RMSEA NA
90 Percent confidence interval - lower NA
90 Percent confidence interval - upper NA
P-value H_0: Robust RMSEA <= 0.050 NA
P-value H_0: Robust RMSEA >= 0.080 NA
Standardized Root Mean Square Residual:
SRMR 0.001
Parameter Estimates:
Standard errors Sandwich
Information bread Observed
Observed information based on Hessian
Latent Variables:
Estimate Std.Err z-value P(>|z|) Std.lv Std.all
forest =~
q9 1.000 0.711 0.711
RegenerA -0.761 NA -0.541 -0.541
entropy 0.994 3.760 0.264 0.792 0.706 0.706
Covershrubs -0.615 NA -0.437 -0.437
traits =~
wing_length 1.000 0.735 0.735
bill_length 0.783 NA 0.575 0.575
tarsus_length 1.028 1.034 0.994 0.320 0.755 0.755
Regressions:
Estimate Std.Err z-value P(>|z|) Std.lv Std.all
bird_abundance ~
entropy 0.156 0.031 5.061 0.000 0.156 0.155
q9 -0.187 0.032 -5.766 0.000 -0.187 -0.186
RegenerA 0.041 0.031 1.343 0.179 0.041 0.041
Covershrubs -0.019 0.030 -0.615 0.539 -0.019 -0.019
wing_length 0.157 0.054 2.900 0.004 0.157 0.156
bill_length -0.085 0.036 -2.351 0.019 -0.085 -0.085
tarsus_length -0.207 0.072 -2.867 0.004 -0.207 -0.206
arthropod_abundance ~
bird_abundance 0.018 0.021 0.845 0.398 0.018 0.018
entropy 0.038 0.012 3.042 0.002 0.038 0.038
q9 0.348 0.014 25.698 0.000 0.348 0.348
RegenerA 0.202 0.010 19.266 0.000 0.202 0.202
Covershrubs -0.117 0.012 -10.098 0.000 -0.117 -0.117
RegenerA ~
Covershrubs 0.222 NA 0.222 0.222
q9 ~
Covershrubs 0.214 0.797 0.269 0.788 0.214 0.214
entropy ~
Covershrubs 0.094 NA 0.094 0.094
Covariances:
Estimate Std.Err z-value P(>|z|) Std.lv Std.all
.q9 ~~
.entropy 0.118 1.213 0.097 0.923 0.118 0.208
.RegenerA -0.023 NA -0.023 -0.041
.RegenerA ~~
.entropy -0.034 1.027 -0.033 0.973 -0.034 -0.062
.wing_length ~~
.bill_length 0.033 NA 0.033 0.060
.bill_length ~~
.tarsus_length 0.173 NA 0.173 0.324
.wing_length ~~
.tarsus_length 0.276 0.315 0.877 0.381 0.276 0.622
forest ~~
traits 0.000 0.009 0.000 1.000 0.000 0.000
Intercepts:
Estimate Std.Err z-value P(>|z|) Std.lv Std.all
forest 0.000 6.200 0.000 1.000 0.000 0.000
traits 0.000 1.292 0.000 1.000 0.000 0.000
.arthropd_bndnc 0.001 0.010 0.050 0.960 0.001 0.001
.bird_abundance -0.029 0.028 -1.004 0.315 -0.029 -0.028
.q9 -0.000 2.314 -0.000 1.000 -0.000 -0.000
.RegenerA 0.000 NA 0.000 0.000
.entropy 0.000 3.895 0.000 1.000 0.000 0.000
.Covershrubs 0.000 1.748 0.000 1.000 0.000 0.000
.wing_length -0.000 1.290 -0.000 1.000 -0.000 -0.000
.bill_length -0.000 0.893 -0.000 1.000 -0.000 -0.000
.tarsus_length -0.000 1.503 -0.000 1.000 -0.000 -0.000
Variances:
Estimate Std.Err z-value P(>|z|) Std.lv Std.all
.bird_abundance 0.950 0.053 17.999 0.000 0.950 0.941
.bill_length 0.669 NA 0.669 0.669
.Covershrubs 0.809 0.886 0.913 0.361 0.809 0.809
.entropy 0.550 2.232 0.247 0.805 0.550 0.550
.q9 0.582 NA 0.582 0.582
.RegenerA 0.553 1.820 0.304 0.761 0.553 0.553
.tarsus_length 0.429 NA 0.429 0.429
traits 0.540 NA 1.000 1.000
forest 0.505 0.410 1.231 0.218 1.000 1.000
.wing_length 0.460 0.212 2.165 0.030 0.460 0.460
.arthropd_bndnc 0.881 0.015 57.463 0.000 0.881 0.881
R-Square:
Estimate
bird_abundance 0.059
bill_length 0.331
Covershrubs 0.191
entropy 0.450
q9 0.418
RegenerA 0.447
tarsus_length 0.571
wing_length 0.540
arthropd_bndnc 0.119
WARNING: Computation of robust CFI failed. Computation of robust RMSEA failed.
m3na
lavaan 0.6.15 ended normally after 47 iterations
Estimator ML
Optimization method NLMINB
Number of model parameters 27
Number of observations 8344
Number of missing patterns 2
Model Test User Model:
Test statistic 1374.671
Degrees of freedom 17
P-value (Chi-square) 0.000
Model Test Baseline Model:
Test statistic 20957.051
Degrees of freedom 28
P-value 0.000
User Model versus Baseline Model:
Comparative Fit Index (CFI) 0.935
Tucker-Lewis Index (TLI) 0.893
Robust Comparative Fit Index (CFI) 0.936
Robust Tucker-Lewis Index (TLI) 0.895
Loglikelihood and Information Criteria:
Loglikelihood user model (H0) -75183.619
Loglikelihood unrestricted model (H1) -74496.284
Akaike (AIC) 150421.239
Bayesian (BIC) 150611.030
Sample-size adjusted Bayesian (SABIC) 150525.229
Root Mean Square Error of Approximation:
RMSEA 0.098
90 Percent confidence interval - lower 0.093
90 Percent confidence interval - upper 0.102
P-value H_0: RMSEA <= 0.050 0.000
P-value H_0: RMSEA >= 0.080 1.000
Robust RMSEA 0.098
90 Percent confidence interval - lower 0.093
90 Percent confidence interval - upper 0.102
P-value H_0: Robust RMSEA <= 0.050 0.000
P-value H_0: Robust RMSEA >= 0.080 1.000
Standardized Root Mean Square Residual:
SRMR 0.043
Parameter Estimates:
Standard errors Sandwich
Information bread Observed
Observed information based on Hessian
Latent Variables:
Estimate Std.Err z-value P(>|z|) Std.lv Std.all
forest =~
q9 1.000 0.655 0.655
RegenerA -0.957 0.036 -26.430 0.000 -0.626 -0.626
entropy 1.159 0.025 46.652 0.000 0.759 0.759
Covershrubs -0.537 0.035 -15.472 0.000 -0.351 -0.351
traits =~
wing_length 1.000 0.790 0.790
bill_length 0.731 0.012 59.795 0.000 0.578 0.578
tarsus_length 1.332 0.039 34.486 0.000 1.053 1.053
Regressions:
Estimate Std.Err z-value P(>|z|) Std.lv Std.all
bird_abundance ~
entropy 0.154 0.031 4.991 0.000 0.154 0.153
q9 -0.185 0.033 -5.655 0.000 -0.185 -0.184
RegenerA 0.042 0.031 1.343 0.179 0.042 0.041
Covershrubs -0.018 0.030 -0.602 0.547 -0.018 -0.018
wing_length 0.156 0.054 2.882 0.004 0.156 0.155
bill_length -0.085 0.036 -2.353 0.019 -0.085 -0.085
tarsus_length -0.208 0.072 -2.871 0.004 -0.208 -0.207
Covariances:
Estimate Std.Err z-value P(>|z|) Std.lv Std.all
forest ~~
traits 0.000 0.006 0.000 1.000 0.000 0.000
Intercepts:
Estimate Std.Err z-value P(>|z|) Std.lv Std.all
forest 0.000 0.008 0.000 1.000 0.000 0.000
traits 0.000 0.008 0.000 1.000 0.000 0.000
.bird_abundance -0.030 0.028 -1.046 0.296 -0.030 -0.029
.Covershrubs -0.000 0.011 -0.000 1.000 -0.000 -0.000
.q9 0.000 0.000 0.000
.RegenerA 0.000 0.000 0.000
.entropy 0.000 0.000 0.000
.wing_length 0.000 0.000 0.000
.bill_length 0.000 0.000 0.000
.tarsus_length 0.000 0.000 0.000
Variances:
Estimate Std.Err z-value P(>|z|) Std.lv Std.all
.bird_abundance 0.950 0.053 17.999 0.000 0.950 0.939
.bill_length 0.666 0.024 27.558 0.000 0.666 0.666
.Covershrubs 0.876 0.012 75.992 0.000 0.876 0.877
.entropy 0.424 0.019 22.751 0.000 0.424 0.424
.q9 0.571 0.011 53.711 0.000 0.571 0.571
.RegenerA 0.608 0.022 27.745 0.000 0.608 0.608
.tarsus_length -0.108 0.033 -3.269 0.001 -0.108 -0.108
traits 0.624 0.022 28.549 0.000 1.000 1.000
forest 0.429 0.025 17.061 0.000 1.000 1.000
.wing_length 0.376 0.030 12.370 0.000 0.376 0.376
R-Square:
Estimate
bird_abundance 0.061
bill_length 0.334
Covershrubs 0.123
entropy 0.576
q9 0.429
RegenerA 0.392
tarsus_length NA
wing_length 0.624
m4na
lavaan 0.6.15 ended normally after 43 iterations
Estimator ML
Optimization method NLMINB
Number of model parameters 25
Number of observations 8344
Number of missing patterns 2
Model Test User Model:
Test statistic 7560.180
Degrees of freedom 19
P-value (Chi-square) 0.000
Model Test Baseline Model:
Test statistic 20957.051
Degrees of freedom 28
P-value 0.000
User Model versus Baseline Model:
Comparative Fit Index (CFI) 0.640
Tucker-Lewis Index (TLI) 0.469
Robust Comparative Fit Index (CFI) 0.000
Robust Tucker-Lewis Index (TLI) -2.149
Loglikelihood and Information Criteria:
Loglikelihood user model (H0) -78276.374
Loglikelihood unrestricted model (H1) -74496.284
Akaike (AIC) 156602.748
Bayesian (BIC) 156778.480
Sample-size adjusted Bayesian (SABIC) 156699.035
Root Mean Square Error of Approximation:
RMSEA 0.218
90 Percent confidence interval - lower 0.214
90 Percent confidence interval - upper 0.222
P-value H_0: RMSEA <= 0.050 0.000
P-value H_0: RMSEA >= 0.080 1.000
Robust RMSEA 0.536
90 Percent confidence interval - lower 0.529
90 Percent confidence interval - upper 0.543
P-value H_0: Robust RMSEA <= 0.050 0.000
P-value H_0: Robust RMSEA >= 0.080 1.000
Standardized Root Mean Square Residual:
SRMR 0.704
Parameter Estimates:
Standard errors Sandwich
Information bread Observed
Observed information based on Hessian
Latent Variables:
Estimate Std.Err z-value P(>|z|) Std.lv Std.all
forest =~
q9 1.000 0.655 0.655
RegenerA -0.957 0.036 -26.430 0.000 -0.626 -0.626
entropy 1.159 0.025 46.652 0.000 0.759 0.759
Covershrubs -0.537 0.035 -15.472 0.000 -0.351 -0.351
Regressions:
Estimate Std.Err z-value P(>|z|) Std.lv Std.all
bird_abundance ~
entropy 0.050 0.032 1.547 0.122 0.050 0.023
q9 -0.073 0.032 -2.283 0.022 -0.073 -0.033
RegenerA -0.009 0.033 -0.275 0.783 -0.009 -0.004
Covershrubs 0.028 0.030 0.940 0.347 0.028 0.013
wing_length ~
bird_abundance -0.365 0.013 -27.113 0.000 -0.365 -0.804
bill_length ~
bird_abundance -0.249 0.010 -24.157 0.000 -0.249 -0.548
tarsus_length ~
bird_abundance -0.382 0.014 -27.527 0.000 -0.382 -0.841
Intercepts:
Estimate Std.Err z-value P(>|z|) Std.lv Std.all
forest -0.000 0.008 -0.000 1.000 -0.000 -0.000
.bird_abundance -0.575 0.050 -11.608 0.000 -0.575 -0.261
.wing_length -0.210 0.018 -11.622 0.000 -0.210 -0.210
.bill_length -0.143 0.016 -8.969 0.000 -0.143 -0.143
.tarsus_length -0.220 0.019 -11.700 0.000 -0.220 -0.220
.Covershrubs -0.000 0.011 -0.000 1.000 -0.000 -0.000
.q9 0.000 0.000 0.000
.RegenerA 0.000 0.000 0.000
.entropy 0.000 0.000 0.000
Variances:
Estimate Std.Err z-value P(>|z|) Std.lv Std.all
.bird_abundance 4.836 0.372 13.015 0.000 4.836 0.999
.bill_length 0.700 0.021 33.302 0.000 0.700 0.700
.Covershrubs 0.876 0.012 75.991 0.000 0.876 0.877
.entropy 0.424 0.019 22.751 0.000 0.424 0.424
.q9 0.571 0.011 53.711 0.000 0.571 0.571
.RegenerA 0.608 0.022 27.745 0.000 0.608 0.608
.tarsus_length 0.292 0.011 26.062 0.000 0.292 0.292
forest 0.429 0.025 17.061 0.000 1.000 1.000
.wing_length 0.354 0.015 23.928 0.000 0.354 0.354
R-Square:
Estimate
bird_abundance 0.001
bill_length 0.300
Covershrubs 0.123
entropy 0.576
q9 0.429
RegenerA 0.392
tarsus_length 0.708
wing_length 0.646
X2
lavaan 0.6.15 ended normally after 187 iterations
Estimator ML
Optimization method NLMINB
Number of model parameters 93
Number of observations 8344
Number of missing patterns 2
Model Test User Model:
Test statistic 53360.347
Degrees of freedom 159
P-value (Chi-square) 0.000
Model Test Baseline Model:
Test statistic 197997.280
Degrees of freedom 210
P-value 0.000
User Model versus Baseline Model:
Comparative Fit Index (CFI) 0.731
Tucker-Lewis Index (TLI) 0.645
Robust Comparative Fit Index (CFI) 0.732
Robust Tucker-Lewis Index (TLI) 0.646
Loglikelihood and Information Criteria:
Loglikelihood user model (H0) -166564.943
Loglikelihood unrestricted model (H1) -139884.769
Akaike (AIC) 333315.886
Bayesian (BIC) 333969.611
Sample-size adjusted Bayesian (SABIC) 333674.074
Root Mean Square Error of Approximation:
RMSEA 0.200
90 Percent confidence interval - lower 0.199
90 Percent confidence interval - upper 0.202
P-value H_0: RMSEA <= 0.050 0.000
P-value H_0: RMSEA >= 0.080 1.000
Robust RMSEA 0.200
90 Percent confidence interval - lower 0.199
90 Percent confidence interval - upper 0.202
P-value H_0: Robust RMSEA <= 0.050 0.000
P-value H_0: Robust RMSEA >= 0.080 1.000
Standardized Root Mean Square Residual:
SRMR 0.135
Parameter Estimates:
Standard errors Sandwich
Information bread Observed
Observed information based on Hessian
Latent Variables:
Estimate Std.Err z-value P(>|z|) Std.lv Std.all
forest =~
Covershrubs 1.000 0.265 0.265
number_herbs 0.887 0.041 21.723 0.000 0.235 0.235
boleZone3 1.148 0.098 11.719 0.000 0.304 0.304
edgeN3 3.455 0.145 23.903 0.000 0.916 0.916
entropy 2.024 0.112 18.012 0.000 0.537 0.537
gapN1 -0.829 0.061 -13.654 0.000 -0.220 -0.220
lochSD 2.311 0.102 22.688 0.000 0.612 0.612
q9 2.156 0.128 16.840 0.000 0.571 0.571
RegenerA -1.068 0.091 -11.771 0.000 -0.283 -0.283
southFraction1 3.234 0.140 23.123 0.000 0.857 0.857
southN3 2.558 0.126 20.358 0.000 0.678 0.678
Volumen 1.874 0.144 13.037 0.000 0.497 0.497
traits =~
wing_length 1.000 0.921 0.921
body_length 1.080 0.003 378.794 0.000 0.995 0.995
tail_length 0.964 0.005 182.547 0.000 0.888 0.888
bill_length 0.764 0.011 67.906 0.000 0.704 0.704
tarsus_length 0.992 0.006 157.596 0.000 0.914 0.914
body_mass 1.076 0.003 349.525 0.000 0.991 0.991
wing_span 1.067 0.002 445.119 0.000 0.983 0.983
Regressions:
Estimate Std.Err z-value P(>|z|) Std.lv Std.all
bird_abundance ~
Covershrubs 0.004 0.031 0.128 0.898 0.004 0.004
number_herbs -0.154 0.029 -5.331 0.000 -0.154 -0.154
boleZone3 -0.091 0.060 -1.510 0.131 -0.091 -0.091
edgeN3 -0.007 0.058 -0.122 0.903 -0.007 -0.007
entropy 0.065 0.043 1.521 0.128 0.065 0.065
gapN1 0.004 0.050 0.086 0.932 0.004 0.004
lochSD -0.154 0.083 -1.842 0.065 -0.154 -0.153
q9 -0.043 0.100 -0.425 0.671 -0.043 -0.043
RegenerA 0.058 0.045 1.290 0.197 0.058 0.058
southFraction1 0.176 0.063 2.792 0.005 0.176 0.175
southN3 -0.042 0.047 -0.894 0.371 -0.042 -0.042
Volumen 0.029 0.045 0.650 0.516 0.029 0.029
wing_length -0.089 0.080 -1.110 0.267 -0.089 -0.089
body_length -0.404 0.240 -1.684 0.092 -0.404 -0.403
tail_length 0.024 0.090 0.266 0.790 0.024 0.024
bill_length -0.172 0.051 -3.398 0.001 -0.172 -0.172
tarsus_length -0.208 0.076 -2.715 0.007 -0.208 -0.207
body_mass 0.358 0.195 1.837 0.066 0.358 0.357
wing_span 0.364 0.151 2.413 0.016 0.364 0.363
arthropod_abundance ~
bird_abundance -0.002 0.020 -0.097 0.923 -0.002 -0.002
Covershrubs -0.051 0.012 -4.303 0.000 -0.051 -0.042
number_herbs -0.179 0.011 -16.569 0.000 -0.179 -0.146
boleZone3 0.416 0.025 16.927 0.000 0.416 0.340
edgeN3 -0.272 0.016 -17.359 0.000 -0.272 -0.222
entropy 0.163 0.015 10.745 0.000 0.163 0.133
gapN1 0.497 0.019 26.268 0.000 0.497 0.406
lochSD 0.588 0.028 21.131 0.000 0.588 0.480
q9 0.003 0.033 0.085 0.932 0.003 0.002
RegenerA 0.292 0.013 22.125 0.000 0.292 0.239
southFraction1 0.112 0.018 6.249 0.000 0.112 0.091
southN3 0.159 0.009 17.243 0.000 0.159 0.130
Volumen -0.142 0.009 -15.802 0.000 -0.142 -0.116
RegenerA ~
Covershrubs 0.533 0.010 53.569 0.000 0.533 0.533
q9 ~
Covershrubs -0.248 0.010 -24.182 0.000 -0.248 -0.248
entropy ~
Covershrubs -0.357 0.010 -35.990 0.000 -0.357 -0.357
Covariances:
Estimate Std.Err z-value P(>|z|) Std.lv Std.all
.entropy ~~
.q9 0.239 0.010 24.662 0.000 0.239 0.348
.q9 ~~
.RegenerA -0.184 0.012 -14.939 0.000 -0.184 -0.262
.entropy ~~
.RegenerA -0.202 0.012 -17.435 0.000 -0.202 -0.289
.wing_length ~~
.bill_length -0.192 0.013 -14.792 0.000 -0.192 -0.693
.bill_length ~~
.tarsus_length -0.035 0.003 -11.510 0.000 -0.035 -0.122
.wing_length ~~
.tarsus_length -0.010 0.001 -14.052 0.000 -0.010 -0.064
forest ~~
traits -0.000 0.003 -0.000 1.000 -0.000 -0.000
Intercepts:
Estimate Std.Err z-value P(>|z|) Std.lv Std.all
forest 0.000 0.003 0.000 1.000 0.000 0.000
traits 0.000 0.010 0.000 1.000 0.000 0.000
.arthropd_bndnc -0.000 0.009 -0.007 0.994 -0.000 -0.000
.bird_abundance -0.035 0.030 -1.147 0.251 -0.035 -0.034
.q9 0.000 0.009 0.000 1.000 0.000 0.000
.RegenerA 0.000 0.009 0.000 1.000 0.000 0.000
.entropy 0.000 0.009 0.000 1.000 0.000 0.000
.Covershrubs -0.000 0.011 -0.000 1.000 -0.000 -0.000
.wing_length 0.000 0.004 0.000 1.000 0.000 0.000
.bill_length -0.000 0.008 -0.000 1.000 -0.000 -0.000
.tarsus_length 0.000 0.005 0.000 1.000 0.000 0.000
.number_herbs 0.000 0.000 0.000
.boleZone3 0.000 0.000 0.000
.edgeN3 0.000 0.000 0.000
.gapN1 0.000 0.000 0.000
.lochSD 0.000 0.000 0.000
.southFraction1 0.000 0.000 0.000
.southN3 0.000 0.000 0.000
.Volumen 0.000 0.000 0.000
.body_length 0.000 0.000 0.000
.tail_length 0.000 0.000 0.000
.body_mass 0.000 0.000 0.000
.wing_span 0.000 0.000 0.000
Variances:
Estimate Std.Err z-value P(>|z|) Std.lv Std.all
.bird_abundance 0.917 0.050 18.272 0.000 0.917 0.913
.bill_length 0.505 0.016 32.077 0.000 0.505 0.505
.Covershrubs 0.930 0.009 105.307 0.000 0.930 0.930
.entropy 0.686 0.015 46.420 0.000 0.686 0.686
.q9 0.687 0.014 49.407 0.000 0.687 0.687
.RegenerA 0.716 0.022 32.222 0.000 0.716 0.716
.tarsus_length 0.165 0.002 70.104 0.000 0.165 0.165
traits 0.848 0.013 63.651 0.000 1.000 1.000
forest 0.070 0.006 11.433 0.000 1.000 1.000
.wing_length 0.152 0.011 13.943 0.000 0.152 0.152
.arthropd_bndnc 0.696 0.012 57.715 0.000 0.696 0.465
.number_herbs 0.945 0.018 52.407 0.000 0.945 0.945
.boleZone3 0.907 0.015 62.359 0.000 0.907 0.907
.edgeN3 0.161 0.007 24.451 0.000 0.161 0.162
.gapN1 0.952 0.012 77.255 0.000 0.952 0.952
.lochSD 0.625 0.011 54.475 0.000 0.625 0.625
.southFraction1 0.265 0.008 34.560 0.000 0.265 0.265
.southN3 0.540 0.028 19.415 0.000 0.540 0.540
.Volumen 0.753 0.041 18.354 0.000 0.753 0.753
.body_length 0.010 0.000 23.008 0.000 0.010 0.010
.tail_length 0.212 0.009 24.610 0.000 0.212 0.212
.body_mass 0.017 0.000 50.639 0.000 0.017 0.017
.wing_span 0.034 0.001 45.519 0.000 0.034 0.034
R-Square:
Estimate
bird_abundance 0.087
bill_length 0.495
Covershrubs 0.070
entropy 0.314
q9 0.313
RegenerA 0.284
tarsus_length 0.835
wing_length 0.848
arthropd_bndnc 0.535
number_herbs 0.055
boleZone3 0.093
edgeN3 0.838
gapN1 0.048
lochSD 0.375
southFraction1 0.735
southN3 0.460
Volumen 0.247
body_length 0.990
tail_length 0.788
body_mass 0.983
wing_span 0.966
Y1
lavaan 0.6.15 ended normally after 207 iterations
Estimator ML
Optimization method NLMINB
Number of model parameters 80
Number of observations 8344
Number of missing patterns 2
Model Test User Model:
Test statistic 103529.883
Degrees of freedom 172
P-value (Chi-square) 0.000
Model Test Baseline Model:
Test statistic 197997.280
Degrees of freedom 210
P-value 0.000
User Model versus Baseline Model:
Comparative Fit Index (CFI) 0.477
Tucker-Lewis Index (TLI) 0.362
Robust Comparative Fit Index (CFI) NA
Robust Tucker-Lewis Index (TLI) NA
Loglikelihood and Information Criteria:
Loglikelihood user model (H0) -191649.711
Loglikelihood unrestricted model (H1) -139884.769
Akaike (AIC) 383459.422
Bayesian (BIC) 384021.766
Sample-size adjusted Bayesian (SABIC) 383767.540
Root Mean Square Error of Approximation:
RMSEA 0.268
90 Percent confidence interval - lower 0.267
90 Percent confidence interval - upper 0.270
P-value H_0: RMSEA <= 0.050 0.000
P-value H_0: RMSEA >= 0.080 1.000
Robust RMSEA NA
90 Percent confidence interval - lower NA
90 Percent confidence interval - upper NA
P-value H_0: Robust RMSEA <= 0.050 NA
P-value H_0: Robust RMSEA >= 0.080 NA
Standardized Root Mean Square Residual:
SRMR 1.421
Parameter Estimates:
Standard errors Sandwich
Information bread Observed
Observed information based on Hessian
Latent Variables:
Estimate Std.Err z-value P(>|z|) Std.lv Std.all
forest =~
Covershrubs 1.000 0.090 0.090
number_herbs 2.737 0.237 11.537 0.000 0.247 0.247
boleZone3 -8.699 0.838 -10.378 0.000 -0.785 -0.785
edgeN3 -3.854 0.410 -9.395 0.000 -0.348 -0.348
entropy -5.700 0.547 -10.411 0.000 -0.515 -0.515
gapN1 6.703 0.675 9.936 0.000 0.605 0.605
lochSD -7.662 0.783 -9.780 0.000 -0.692 -0.692
q9 -11.527 1.127 -10.229 0.000 -1.041 -1.041
RegenerA 3.399 0.383 8.885 0.000 0.307 0.307
southFraction1 -1.980 0.260 -7.615 0.000 -0.179 -0.179
southN3 -1.156 0.182 -6.359 0.000 -0.104 -0.104
Volumen -7.861 0.826 -9.519 0.000 -0.710 -0.710
Regressions:
Estimate Std.Err z-value P(>|z|) Std.lv Std.all
bird_abundance ~
Covershrubs 0.067 0.093 0.722 0.470 0.067 0.015
number_herbs -0.051 0.233 -0.218 0.827 -0.051 -0.011
boleZone3 -0.177 0.536 -0.330 0.742 -0.177 -0.039
edgeN3 0.061 0.355 0.173 0.863 0.061 0.013
entropy 0.013 0.221 0.057 0.955 0.013 0.003
gapN1 -0.087 0.629 -0.139 0.890 -0.087 -0.019
lochSD -0.135 0.749 -0.181 0.857 -0.135 -0.030
q9 0.013 0.203 0.064 0.949 0.013 0.003
RegenerA -0.080 0.378 -0.212 0.832 -0.080 -0.017
southFraction1 0.035 0.187 0.185 0.853 0.035 0.008
southN3 -0.054 0.220 -0.244 0.807 -0.054 -0.012
Volumen 0.041 0.201 0.203 0.839 0.041 0.009
arthropod_abundance ~
bird_abundance -0.002 0.042 -0.055 0.956 -0.002 -0.009
Covershrubs -0.051 0.012 -4.203 0.000 -0.051 -0.043
number_herbs -0.179 0.011 -15.820 0.000 -0.179 -0.149
boleZone3 0.416 0.027 15.491 0.000 0.416 0.346
edgeN3 -0.272 0.017 -16.464 0.000 -0.272 -0.226
entropy 0.163 0.015 10.802 0.000 0.163 0.136
gapN1 0.497 0.021 24.124 0.000 0.497 0.414
lochSD 0.588 0.030 19.491 0.000 0.588 0.489
q9 0.003 0.033 0.089 0.929 0.003 0.002
RegenerA 0.292 0.014 21.339 0.000 0.292 0.243
southFraction1 0.111 0.018 6.227 0.000 0.111 0.093
southN3 0.159 0.010 16.535 0.000 0.159 0.133
Volumen -0.142 0.010 -14.543 0.000 -0.142 -0.118
bird_abundance ~
arthropd_bndnc 0.046 1.254 0.037 0.971 0.046 0.012
bill_length ~
bird_abundance -0.134 0.008 -16.689 0.000 -0.134 -0.615
body_length ~
bird_abundance -0.201 0.012 -17.368 0.000 -0.201 -0.921
body_mass ~
bird_abundance -0.201 0.012 -17.356 0.000 -0.201 -0.922
tail_length ~
bird_abundance -0.185 0.011 -17.229 0.000 -0.185 -0.847
tarsus_length ~
bird_abundance -0.191 0.011 -17.245 0.000 -0.191 -0.873
wing_length ~
bird_abundance -0.190 0.011 -17.342 0.000 -0.190 -0.868
wing_span ~
bird_abundance -0.202 0.012 -17.374 0.000 -0.202 -0.925
Intercepts:
Estimate Std.Err z-value P(>|z|) Std.lv Std.all
forest 0.000 0.001 0.000 1.000 0.000 0.000
.arthropd_bndnc -0.003 0.060 -0.054 0.957 -0.003 -0.003
.bird_abundance -1.419 0.135 -10.543 0.000 -1.419 -0.310
.wing_length -0.269 0.019 -14.349 0.000 -0.269 -0.269
.bill_length -0.190 0.016 -11.943 0.000 -0.190 -0.190
.tarsus_length -0.270 0.018 -14.672 0.000 -0.270 -0.270
.body_length -0.285 0.020 -14.488 0.000 -0.285 -0.285
.body_mass -0.286 0.020 -14.587 0.000 -0.286 -0.285
.tail_length -0.262 0.019 -14.091 0.000 -0.262 -0.262
.wing_span -0.286 0.019 -14.699 0.000 -0.286 -0.286
.q9 0.000 0.004 0.000 1.000 0.000 0.000
.RegenerA -0.000 0.010 -0.000 1.000 -0.000 -0.000
.entropy 0.000 0.010 0.000 1.000 0.000 0.000
.Covershrubs 0.000 0.011 0.000 1.000 0.000 0.000
.number_herbs 0.000 0.000 0.000
.boleZone3 0.000 0.000 0.000
.edgeN3 0.000 0.000 0.000
.gapN1 0.000 0.000 0.000
.lochSD 0.000 0.000 0.000
.southFraction1 0.000 0.000 0.000
.southN3 0.000 0.000 0.000
.Volumen 0.000 0.000 0.000
Variances:
Estimate Std.Err z-value P(>|z|) Std.lv Std.all
.bird_abundance 20.975 2.471 8.487 0.000 20.975 0.998
.bill_length 0.622 0.017 36.292 0.000 0.622 0.622
.Covershrubs 0.992 0.008 119.876 0.000 0.992 0.992
.entropy 0.735 0.015 48.644 0.000 0.735 0.735
.q9 -0.083 0.005 -18.030 0.000 -0.083 -0.083
.body_length 0.152 0.007 21.668 0.000 0.152 0.152
.body_mass 0.150 0.007 22.078 0.000 0.150 0.150
.tail_length 0.283 0.010 28.877 0.000 0.283 0.283
.wing_span 0.144 0.007 20.510 0.000 0.144 0.144
.RegenerA 0.906 0.022 42.051 0.000 0.906 0.906
.tarsus_length 0.237 0.007 34.650 0.000 0.237 0.237
forest 0.008 0.002 5.135 0.000 1.000 1.000
.wing_length 0.246 0.012 19.943 0.000 0.246 0.246
.arthropd_bndnc 0.696 0.012 57.416 0.000 0.696 0.482
.number_herbs 0.939 0.018 52.108 0.000 0.939 0.939
.boleZone3 0.383 0.008 47.570 0.000 0.383 0.383
.edgeN3 0.879 0.016 54.223 0.000 0.879 0.879
.gapN1 0.634 0.008 77.121 0.000 0.634 0.634
.lochSD 0.521 0.006 82.381 0.000 0.521 0.521
.southFraction1 0.968 0.013 72.181 0.000 0.968 0.968
.southN3 0.989 0.049 20.215 0.000 0.989 0.989
.Volumen 0.496 0.036 13.764 0.000 0.496 0.496
R-Square:
Estimate
bird_abundance 0.002
bill_length 0.378
Covershrubs 0.008
entropy 0.265
q9 NA
body_length 0.848
body_mass 0.850
tail_length 0.717
wing_span 0.856
RegenerA 0.094
tarsus_length 0.763
wing_length 0.754
arthropd_bndnc 0.518
number_herbs 0.061
boleZone3 0.617
edgeN3 0.121
gapN1 0.366
lochSD 0.479
southFraction1 0.032
southN3 0.011
Volumen 0.504
WARNING: Computation of robust CFI failed. Computation of robust RMSEA failed.
m1fg
lavaan 0.6.15 did NOT end normally after 820 iterations
Estimator ML
Optimization method NLMINB
Number of model parameters 180
Number of observations per group:
carnivore 447
insectivore 6109
granivore 1341
omnivore 447
Number of missing patterns per group:
carnivore 2
insectivore 2
granivore 2
omnivore 2
Parameter Estimates:
Standard errors Sandwich
Information bread Observed
Observed information based on Hessian
Group 1 [carnivore]:
Latent Variables:
Estimate Std.Err z-value P(>|z|) Std.lv Std.all
forest =~
q9 1.000 0.340 0.895
RegenerA -0.002 NA -0.001 -0.014
entropy 0.475 NA 0.162 0.987
Covershrubs 0.539 NA 0.183 0.283
traits =~
wing_length 1.000 1.237 0.835
bill_length 0.824 NA 1.019 0.832
tarsus_length 1.094 NA 1.354 0.831
Regressions:
Estimate Std.Err z-value P(>|z|) Std.lv Std.all
bird_abundance ~
entropy 0.041 NA 0.041 0.007
q9 0.099 NA 0.099 0.042
RegenerA 0.004 NA 0.004 0.000
Covershrubs -0.041 NA -0.041 -0.029
arthropod_abundance ~
entropy 0.901 NA 0.901 0.266
q9 0.952 NA 0.952 0.652
RegenerA 0.190 NA 0.190 0.015
Covershrubs 0.047 NA 0.047 0.055
bird_abundance ~
arthropd_bndnc 0.422 NA 0.422 0.259
wing_length ~
bird_abundance 0.232 NA 0.232 0.141
bill_length ~
bird_abundance 0.206 NA 0.206 0.152
tarsus_length ~
bird_abundance 0.277 NA 0.277 0.154
RegenerA ~
Covershrubs 0.035 NA 0.035 0.506
q9 ~
Covershrubs -0.045 NA -0.045 -0.076
entropy ~
Covershrubs -0.022 NA -0.022 -0.086
Covariances:
Estimate Std.Err z-value P(>|z|) Std.lv Std.all
.q9 ~~
.entropy 0.004 NA 0.004 0.526
.RegenerA -0.003 NA -0.003 -0.446
.RegenerA ~~
.entropy -0.001 NA -0.001 -0.455
.wing_length ~~
.bill_length 0.387 NA 0.387 0.996
.bill_length ~~
.tarsus_length 0.423 NA 0.423 1.000
.wing_length ~~
.tarsus_length 0.513 NA 0.513 0.995
forest ~~
traits 0.480 NA 1.141 1.141
Intercepts:
Estimate Std.Err z-value P(>|z|) Std.lv Std.all
forest 1.160 NA 3.409 3.409
.arthropd_bndnc 1.824 NA 1.824 3.287
.bird_abundance 0.126 NA 0.126 0.139
.wing_length 1.145 NA 1.145 0.773
.bill_length 0.136 NA 0.136 0.111
.tarsus_length 0.268 NA 0.268 0.165
.Covershrubs 0.363 NA 0.363 0.560
.q9 0.000 0.000 0.000
.RegenerA 0.000 0.000 0.000
.entropy 0.000 0.000 0.000
traits 0.000 0.000 0.000
Variances:
Estimate Std.Err z-value P(>|z|) Std.lv Std.all
.bird_abundance 0.742 NA 0.742 0.911
.bill_length 0.319 NA 0.319 0.212
.Covershrubs 0.388 NA 0.388 0.920
.entropy 0.002 NA 0.002 0.065
.q9 0.033 NA 0.033 0.231
.RegenerA 0.001 NA 0.001 0.748
.tarsus_length 0.562 NA 0.562 0.212
forest 0.116 NA 1.000 1.000
.wing_length 0.472 NA 0.472 0.215
.arthropd_bndnc 0.052 NA 0.052 0.168
traits 1.531 NA 1.000 1.000
R-Square:
Estimate
bird_abundance 0.089
bill_length 0.788
Covershrubs 0.080
entropy 0.935
q9 0.769
RegenerA 0.252
tarsus_length 0.788
wing_length 0.785
arthropd_bndnc 0.832
Group 2 [insectivore]:
Latent Variables:
Estimate Std.Err z-value P(>|z|) Std.lv Std.all
forest =~
q9 1.000 NA NA
RegenerA 0.002 NA NA NA
entropy 0.475 NA NA NA
Covershrubs 1.578 NA NA NA
traits =~
wing_length 1.000 NA NA
bill_length 0.653 NA NA NA
tarsus_length 0.628 NA NA NA
Regressions:
Estimate Std.Err z-value P(>|z|) Std.lv Std.all
bird_abundance ~
entropy 0.248 NA 0.248 0.115
q9 -0.104 NA -0.104 -0.178
RegenerA 0.149 NA 0.149 0.061
Covershrubs -0.007 NA -0.007 -0.045
arthropod_abundance ~
entropy 0.295 NA 0.295 0.072
q9 0.367 NA 0.367 0.331
RegenerA 0.977 NA 0.977 0.212
Covershrubs -0.036 NA -0.036 -0.117
bird_abundance ~
arthropd_bndnc 0.011 NA 0.011 0.022
wing_length ~
bird_abundance 0.326 NA 0.326 0.146
bill_length ~
bird_abundance 0.139 NA 0.139 0.063
tarsus_length ~
bird_abundance 0.115 NA 0.115 0.098
RegenerA ~
Covershrubs 0.030 NA 0.030 0.458
q9 ~
Covershrubs 0.036 NA 0.036 0.130
entropy ~
Covershrubs 0.013 NA 0.013 0.178
Covariances:
Estimate Std.Err z-value P(>|z|) Std.lv Std.all
.q9 ~~
.entropy 0.012 NA 0.012 0.739
.RegenerA -0.002 NA -0.002 -0.301
.RegenerA ~~
.entropy -0.001 NA -0.001 -0.234
.wing_length ~~
.bill_length 0.075 NA 0.075 0.673
.bill_length ~~
.tarsus_length 0.053 NA 0.053 0.797
.wing_length ~~
.tarsus_length 0.076 NA 0.076 0.906
forest ~~
traits -0.000 NA -0.002 -0.002
Intercepts:
Estimate Std.Err z-value P(>|z|) Std.lv Std.all
forest 1.294 NA NA NA
.arthropd_bndnc 3.060 NA 3.060 15.898
.bird_abundance 0.303 NA 0.303 2.986
.wing_length 1.793 NA 1.793 7.922
.bill_length 1.162 NA 1.162 5.232
.tarsus_length 1.281 NA 1.281 10.753
.Covershrubs -0.935 NA -0.935 -1.492
.q9 0.000 0.000 0.000
.RegenerA 0.000 0.000 0.000
.entropy 0.000 0.000 0.000
traits 0.000 NA NA
Variances:
Estimate Std.Err z-value P(>|z|) Std.lv Std.all
.bird_abundance 0.010 NA 0.010 0.972
.bill_length 0.088 NA 0.088 1.782
.Covershrubs 0.431 NA 0.431 1.096
.entropy 0.006 NA 0.006 2.658
.q9 0.046 NA 0.046 1.545
.RegenerA 0.001 NA 0.001 0.792
.tarsus_length 0.050 NA 0.050 3.519
forest -0.015 NA NA NA
.wing_length 0.141 NA 0.141 2.756
.arthropd_bndnc 0.033 NA 0.033 0.879
traits -0.091 NA NA NA
R-Square:
Estimate
bird_abundance 0.028
bill_length -0.782
Covershrubs -0.096
entropy -1.658
q9 -0.545
RegenerA 0.208
tarsus_length -2.519
wing_length -1.756
arthropd_bndnc 0.121
Group 3 [granivore]:
Latent Variables:
Estimate Std.Err z-value P(>|z|) Std.lv Std.all
forest =~
q9 1.000 0.127 0.727
RegenerA 0.002 NA 0.000 0.007
entropy 0.474 NA 0.060 1.273
Covershrubs 0.667 NA 0.085 0.135
traits =~
wing_length 1.000 NA NA
bill_length 0.507 NA NA NA
tarsus_length 0.583 NA NA NA
Regressions:
Estimate Std.Err z-value P(>|z|) Std.lv Std.all
bird_abundance ~
entropy 0.069 NA 0.069 0.020
q9 -0.058 NA -0.058 -0.061
RegenerA -0.047 NA -0.047 -0.012
Covershrubs -0.011 NA -0.011 -0.040
arthropod_abundance ~
entropy 0.951 NA 0.951 0.234
q9 0.176 NA 0.176 0.160
RegenerA 0.592 NA 0.592 0.128
Covershrubs -0.022 NA -0.022 -0.071
bird_abundance ~
arthropd_bndnc 0.079 NA 0.079 0.092
wing_length ~
bird_abundance 0.081 NA 0.081 0.070
bill_length ~
bird_abundance -0.004 NA -0.004 -0.008
tarsus_length ~
bird_abundance 0.034 NA 0.034 0.054
RegenerA ~
Covershrubs 0.030 NA 0.030 0.452
q9 ~
Covershrubs -0.055 NA -0.055 -0.197
entropy ~
Covershrubs -0.028 NA -0.028 -0.372
Covariances:
Estimate Std.Err z-value P(>|z|) Std.lv Std.all
.q9 ~~
.entropy -0.003 NA -0.003 -0.681
.RegenerA -0.003 NA -0.003 -0.583
.RegenerA ~~
.entropy -0.001 NA -0.001 -0.522
.wing_length ~~
.bill_length 0.137 NA 0.137 0.971
.bill_length ~~
.tarsus_length 0.080 NA 0.080 0.980
.wing_length ~~
.tarsus_length 0.161 NA 0.161 0.987
forest ~~
traits -0.000 NA -0.000 -0.000
Intercepts:
Estimate Std.Err z-value P(>|z|) Std.lv Std.all
forest 1.395 NA 10.971 10.971
.arthropd_bndnc 2.902 NA 2.902 15.067
.bird_abundance 0.171 NA 0.171 1.029
.wing_length 1.975 NA 1.975 10.288
.bill_length 1.205 NA 1.205 13.995
.tarsus_length 1.295 NA 1.295 12.452
.Covershrubs 0.179 NA 0.179 0.284
.q9 0.000 0.000 0.000
.RegenerA 0.000 0.000 0.000
.entropy 0.000 0.000 0.000
traits 0.000 NA NA
Variances:
Estimate Std.Err z-value P(>|z|) Std.lv Std.all
.bird_abundance 0.027 NA 0.027 0.988
.bill_length 0.071 NA 0.071 9.519
.Covershrubs 0.388 NA 0.388 0.982
.entropy -0.001 NA -0.001 -0.630
.q9 0.014 NA 0.014 0.471
.RegenerA 0.001 NA 0.001 0.795
.tarsus_length 0.094 NA 0.094 8.718
forest 0.016 NA 1.000 1.000
.wing_length 0.282 NA 0.282 7.659
.arthropd_bndnc 0.033 NA 0.033 0.899
traits -0.246 NA NA NA
R-Square:
Estimate
bird_abundance 0.012
bill_length -8.519
Covershrubs 0.018
entropy NA
q9 0.529
RegenerA 0.205
tarsus_length -7.718
wing_length -6.659
arthropd_bndnc 0.101
Group 4 [omnivore]:
Latent Variables:
Estimate Std.Err z-value P(>|z|) Std.lv Std.all
forest =~
q9 1.000 0.115 0.310
RegenerA 0.001 NA 0.000 0.003
entropy 0.479 NA 0.055 0.345
Covershrubs 0.654 NA 0.075 0.117
traits =~
wing_length 1.000 0.854 0.781
bill_length 0.911 NA 0.778 0.782
tarsus_length 0.727 NA 0.621 0.785
Regressions:
Estimate Std.Err z-value P(>|z|) Std.lv Std.all
bird_abundance ~
entropy 0.017 NA 0.017 0.003
q9 0.063 NA 0.063 0.029
RegenerA -0.003 NA -0.003 -0.000
Covershrubs -0.108 NA -0.108 -0.086
arthropod_abundance ~
entropy 0.901 NA 0.901 0.264
q9 0.952 NA 0.952 0.647
RegenerA 0.190 NA 0.190 0.016
Covershrubs 0.047 NA 0.047 0.056
bird_abundance ~
arthropd_bndnc 0.267 NA 0.267 0.179
wing_length ~
bird_abundance 0.262 NA 0.262 0.195
bill_length ~
bird_abundance 0.236 NA 0.236 0.193
tarsus_length ~
bird_abundance 0.174 NA 0.174 0.179
RegenerA ~
Covershrubs 0.030 NA 0.030 0.416
q9 ~
Covershrubs 0.113 NA 0.113 0.197
entropy ~
Covershrubs 0.047 NA 0.047 0.190
Covariances:
Estimate Std.Err z-value P(>|z|) Std.lv Std.all
.q9 ~~
.entropy 0.045 NA 0.045 0.899
.RegenerA -0.004 NA -0.004 -0.242
.RegenerA ~~
.entropy -0.001 NA -0.001 -0.124
.wing_length ~~
.bill_length 0.321 NA 0.321 1.000
.bill_length ~~
.tarsus_length 0.233 NA 0.233 0.998
.wing_length ~~
.tarsus_length 0.255 NA 0.255 0.996
forest ~~
traits 0.315 NA 3.193 3.193
Intercepts:
Estimate Std.Err z-value P(>|z|) Std.lv Std.all
forest 0.983 NA 8.519 8.519
.arthropd_bndnc 1.824 NA 1.824 3.337
.bird_abundance 0.081 NA 0.081 0.100
.wing_length 1.399 NA 1.399 1.280
.bill_length 0.761 NA 0.761 0.765
.tarsus_length 0.973 NA 0.973 1.231
.Covershrubs 0.355 NA 0.355 0.548
.q9 0.000 0.000 0.000
.RegenerA 0.000 0.000 0.000
.entropy 0.000 0.000 0.000
traits 0.000 0.000 0.000
Variances:
Estimate Std.Err z-value P(>|z|) Std.lv Std.all
.bird_abundance 0.633 NA 0.633 0.959
.bill_length 0.293 NA 0.293 0.296
.Covershrubs 0.413 NA 0.413 0.986
.entropy 0.021 NA 0.021 0.829
.q9 0.118 NA 0.118 0.850
.RegenerA 0.002 NA 0.002 0.827
.tarsus_length 0.186 NA 0.186 0.299
forest 0.013 NA 1.000 1.000
.wing_length 0.353 NA 0.353 0.295
.arthropd_bndnc 0.052 NA 0.052 0.174
traits 0.729 NA 1.000 1.000
R-Square:
Estimate
bird_abundance 0.041
bill_length 0.704
Covershrubs 0.014
entropy 0.171
q9 0.150
RegenerA 0.173
tarsus_length 0.701
wing_length 0.705
arthropd_bndnc 0.826
WARNING: fit measures not available if model did not converge
m1g3Expl
lavaan 0.6.15 did NOT end normally after 10000 iterations
Estimator ML
Optimization method NLMINB
Number of model parameters 135
Number of observations per group:
ALB 2800
HAI 2744
SCH 2800
Number of missing patterns per group:
ALB 2
HAI 2
SCH 2
Parameter Estimates:
Standard errors Sandwich
Information bread Observed
Observed information based on Hessian
Group 1 [ALB]:
Latent Variables:
Estimate Std.Err z-value P(>|z|) Std.lv Std.all
forest =~
q9 1.000 NA NA
RegenerA -0.003 NA NA NA
entropy 0.468 NA NA NA
Covershrubs -41.066 NA NA NA
traits =~
wing_length 1.000 NA NA
bill_length 18.889 NA NA NA
tarsus_length 14.669 NA NA NA
Regressions:
Estimate Std.Err z-value P(>|z|) Std.lv Std.all
bird_abundance ~
entropy 0.054 NA 0.054 0.042
q9 0.002 NA 0.002 0.005
RegenerA 0.035 NA 0.035 0.023
Covershrubs -0.007 NA -0.007 -0.072
arthropod_abundance ~
entropy 2.701 NA 2.701 0.656
q9 -0.474 NA -0.474 -0.373
RegenerA -0.406 NA -0.406 -0.083
Covershrubs 0.012 NA 0.012 0.041
bird_abundance ~
arthropd_bndnc 0.018 NA 0.018 0.057
wing_length ~
bird_abundance 0.193 NA 0.193 0.039
bill_length ~
bird_abundance -0.445 NA -0.445 -0.106
tarsus_length ~
bird_abundance -0.296 NA -0.296 -0.092
RegenerA ~
Covershrubs 0.033 NA 0.033 0.539
q9 ~
Covershrubs -0.090 NA -0.090 -0.382
entropy ~
Covershrubs -0.061 NA -0.061 -0.837
Covariances:
Estimate Std.Err z-value P(>|z|) Std.lv Std.all
.q9 ~~
.entropy 0.007 NA 0.007 0.847
.RegenerA 0.000 NA 0.000 0.014
.RegenerA ~~
.entropy 0.000 NA 0.000 0.114
.wing_length ~~
.bill_length 0.385 NA 0.385 0.490
.bill_length ~~
.tarsus_length 5.265 NA 5.265 0.997
.wing_length ~~
.tarsus_length 0.316 NA 0.316 0.518
forest ~~
traits 0.000 NA 0.000 0.000
Intercepts:
Estimate Std.Err z-value P(>|z|) Std.lv Std.all
forest 1.488 NA NA NA
.arthropd_bndnc 2.651 NA 2.651 15.402
.bird_abundance 0.225 NA 0.225 4.199
.wing_length 1.921 NA 1.921 7.158
.bill_length 1.381 NA 1.381 6.151
.tarsus_length 1.459 NA 1.459 8.434
.Covershrubs 62.303 NA 62.303 108.412
.q9 0.000 0.000 0.000
.RegenerA 0.000 0.000 0.000
.entropy 0.000 0.000 0.000
traits 0.000 NA NA
Variances:
Estimate Std.Err z-value P(>|z|) Std.lv Std.all
.bird_abundance 0.003 NA 0.003 0.988
.bill_length 6.799 NA 6.799 134.827
.Covershrubs 1.984 NA 1.984 6.007
.entropy 0.003 NA 0.003 1.735
.q9 0.024 NA 0.024 1.303
.RegenerA 0.001 NA 0.001 0.717
.tarsus_length 4.100 NA 4.100 136.926
forest -0.001 NA NA NA
.wing_length 0.091 NA 0.091 1.261
.arthropd_bndnc 0.024 NA 0.024 0.820
traits -0.019 NA NA NA
R-Square:
Estimate
bird_abundance 0.012
bill_length -133.827
Covershrubs -5.007
entropy -0.735
q9 -0.303
RegenerA 0.283
tarsus_length -135.926
wing_length -0.261
arthropd_bndnc 0.180
Group 2 [HAI]:
Latent Variables:
Estimate Std.Err z-value P(>|z|) Std.lv Std.all
forest =~
q9 1.000 1.027 7.095
RegenerA 0.006 NA 0.006 0.109
entropy 0.571 NA 0.586 10.681
Covershrubs 0.177 NA 0.182 0.447
traits =~
wing_length 1.000 NA NA
bill_length 1.842 NA NA NA
tarsus_length 1.034 NA NA NA
Regressions:
Estimate Std.Err z-value P(>|z|) Std.lv Std.all
bird_abundance ~
entropy 0.112 NA 0.112 0.045
q9 -0.021 NA -0.021 -0.022
RegenerA 0.033 NA 0.033 0.014
Covershrubs 0.008 NA 0.008 0.023
arthropod_abundance ~
entropy -0.153 NA -0.153 -0.062
q9 0.075 NA 0.075 0.080
RegenerA 0.202 NA 0.202 0.082
Covershrubs 0.022 NA 0.022 0.066
bird_abundance ~
arthropd_bndnc -0.049 NA -0.049 -0.049
wing_length ~
bird_abundance -0.309 NA -0.309 -0.155
bill_length ~
bird_abundance -0.271 NA -0.271 -0.163
tarsus_length ~
bird_abundance -0.213 NA -0.213 -0.166
RegenerA ~
Covershrubs 0.024 NA 0.024 0.177
q9 ~
Covershrubs -1.054 NA -1.054 -2.957
entropy ~
Covershrubs -0.638 NA -0.638 -4.723
Covariances:
Estimate Std.Err z-value P(>|z|) Std.lv Std.all
.q9 ~~
.entropy -0.476 NA -0.476 -1.005
.RegenerA -0.011 NA -0.011 -0.225
.RegenerA ~~
.entropy -0.005 NA -0.005 -0.188
.wing_length ~~
.bill_length 1.831 NA 1.831 0.973
.bill_length ~~
.tarsus_length 1.890 NA 1.890 0.991
.wing_length ~~
.tarsus_length 1.051 NA 1.051 0.988
forest ~~
traits 0.000 NA 0.000 0.000
Intercepts:
Estimate Std.Err z-value P(>|z|) Std.lv Std.all
forest 2.580 NA 2.511 2.511
.arthropd_bndnc 3.603 NA 3.603 26.481
.bird_abundance 0.514 NA 0.514 3.813
.wing_length 2.105 NA 2.105 7.843
.bill_length 1.346 NA 1.346 5.994
.tarsus_length 1.449 NA 1.449 8.372
.Covershrubs 0.872 NA 0.872 2.148
.q9 0.000 0.000 0.000
.RegenerA 0.000 0.000 0.000
.entropy 0.000 0.000 0.000
traits 0.000 NA NA
Variances:
Estimate Std.Err z-value P(>|z|) Std.lv Std.all
.bird_abundance 0.018 NA 0.018 0.996
.bill_length 3.374 NA 3.374 66.909
.Covershrubs 0.132 NA 0.132 0.800
.entropy -0.272 NA -0.272 -90.274
.q9 -0.825 NA -0.825 -39.321
.RegenerA 0.003 NA 0.003 0.940
.tarsus_length 1.078 NA 1.078 35.995
forest 1.056 NA 1.000 1.000
.wing_length 1.050 NA 1.050 14.585
.arthropd_bndnc 0.018 NA 0.018 0.983
traits -0.980 NA NA NA
R-Square:
Estimate
bird_abundance 0.004
bill_length -65.909
Covershrubs 0.200
entropy NA
q9 NA
RegenerA 0.060
tarsus_length -34.995
wing_length -13.585
arthropd_bndnc 0.017
Group 3 [SCH]:
Latent Variables:
Estimate Std.Err z-value P(>|z|) Std.lv Std.all
forest =~
q9 1.000 2.320 20.055
RegenerA 0.003 NA 0.006 0.228
entropy 0.464 NA 1.077 26.871
Covershrubs -0.074 NA -0.172 -0.240
traits =~
wing_length 1.000 NA NA
bill_length 24.092 NA NA NA
tarsus_length 7.317 NA NA NA
Regressions:
Estimate Std.Err z-value P(>|z|) Std.lv Std.all
bird_abundance ~
entropy -0.036 NA -0.036 -0.013
q9 0.159 NA 0.159 0.159
RegenerA 0.313 NA 0.313 0.070
Covershrubs -0.025 NA -0.025 -0.153
arthropod_abundance ~
entropy 0.578 NA 0.578 0.138
q9 -0.175 NA -0.175 -0.121
RegenerA 1.973 NA 1.973 0.305
Covershrubs 0.067 NA 0.067 0.286
bird_abundance ~
arthropd_bndnc 0.026 NA 0.026 0.038
wing_length ~
bird_abundance -0.020 NA -0.020 -0.009
bill_length ~
bird_abundance -0.288 NA -0.288 -0.148
tarsus_length ~
bird_abundance -0.094 NA -0.094 -0.063
RegenerA ~
Covershrubs 0.029 NA 0.029 0.806
q9 ~
Covershrubs 0.793 NA 0.793 4.924
entropy ~
Covershrubs 0.335 NA 0.335 6.008
Covariances:
Estimate Std.Err z-value P(>|z|) Std.lv Std.all
.q9 ~~
.entropy -2.353 NA -2.353 -1.001
.RegenerA -0.013 NA -0.013 -0.367
.RegenerA ~~
.entropy -0.006 NA -0.006 -0.347
.wing_length ~~
.bill_length 0.592 NA 0.592 0.519
.bill_length ~~
.tarsus_length 4.155 NA 4.155 0.992
.wing_length ~~
.tarsus_length 0.210 NA 0.210 0.600
forest ~~
traits 0.000 NA 0.000 0.000
Intercepts:
Estimate Std.Err z-value P(>|z|) Std.lv Std.all
forest 0.817 NA 0.352 0.352
.arthropd_bndnc 3.659 NA 3.659 21.836
.bird_abundance 0.070 NA 0.070 0.609
.wing_length 1.991 NA 1.991 7.417
.bill_length 1.345 NA 1.345 5.988
.tarsus_length 1.399 NA 1.399 8.084
.Covershrubs 0.848 NA 0.848 1.179
.q9 0.000 0.000 0.000
.RegenerA 0.000 0.000 0.000
.entropy 0.000 0.000 0.000
traits 0.000 NA NA
Variances:
Estimate Std.Err z-value P(>|z|) Std.lv Std.all
.bird_abundance 0.013 NA 0.013 0.973
.bill_length 13.654 NA 13.654 270.783
.Covershrubs 0.487 NA 0.487 0.942
.entropy -1.092 NA -1.092 -679.676
.q9 -5.059 NA -5.059 -378.051
.RegenerA 0.000 NA 0.000 0.386
.tarsus_length 1.285 NA 1.285 42.908
forest 5.383 NA 1.000 1.000
.wing_length 0.095 NA 0.095 1.325
.arthropd_bndnc 0.020 NA 0.020 0.723
traits -0.023 NA NA NA
R-Square:
Estimate
bird_abundance 0.027
bill_length -269.783
Covershrubs 0.058
entropy NA
q9 NA
RegenerA 0.614
tarsus_length -41.908
wing_length -0.325
arthropd_bndnc 0.277
WARNING: fit measures not available if model did not converge
m2fg
lavaan 0.6.15 did NOT end normally after 1026 iterations
Estimator ML
Optimization method NLMINB
Number of model parameters 196
Number of observations per group: Used Total
carnivore 13 447
insectivore 1219 6109
granivore 202 1341
omnivore 47 447
Parameter Estimates:
Standard errors Robust.sem
Information Expected
Information saturated (h1) model Structured
Group 1 [carnivore]:
Latent Variables:
Estimate Std.Err z-value P(>|z|) Std.lv Std.all
forest =~
q9 1.000 0.715 0.678
RegenerA 0.269 NA 0.193 0.591
entropy 0.434 NA 0.311 0.580
Covershrubs 0.841 NA 0.602 0.608
traits =~
wing_length 1.000 1.024 0.787
bill_length 0.701 NA 0.718 0.798
tarsus_length 0.936 NA 0.959 0.800
Regressions:
Estimate Std.Err z-value P(>|z|) Std.lv Std.all
bird_abundance ~
entropy -0.291 NA -0.291 -0.876
q9 0.170 NA 0.170 1.010
RegenerA -0.022 NA -0.022 -0.040
Covershrubs 0.024 NA 0.024 0.135
wing_length 0.057 NA 0.057 0.414
bill_length 0.021 NA 0.021 0.107
tarsus_length 0.029 NA 0.029 0.196
arthropod_abundance ~
bird_abundance 0.236 NA 0.236 0.019
entropy 0.470 NA 0.470 0.116
q9 0.960 NA 0.960 0.466
RegenerA 0.027 NA 0.027 0.004
Covershrubs 0.839 NA 0.839 0.382
RegenerA ~
Covershrubs -0.017 NA -0.017 -0.052
q9 ~
Covershrubs 0.153 NA 0.153 0.144
entropy ~
Covershrubs 0.056 NA 0.056 0.104
Covariances:
Estimate Std.Err z-value P(>|z|) Std.lv Std.all
.q9 ~~
.entropy 0.271 NA 0.271 0.996
.RegenerA 0.177 NA 0.177 0.983
.RegenerA ~~
.entropy 0.108 NA 0.108 0.981
.wing_length ~~
.bill_length 0.435 NA 0.435 0.999
.bill_length ~~
.tarsus_length 0.390 NA 0.390 1.000
.wing_length ~~
.tarsus_length 0.577 NA 0.577 0.999
forest ~~
traits 0.751 NA 1.025 1.025
Intercepts:
Estimate Std.Err z-value P(>|z|) Std.lv Std.all
forest 0.638 NA 0.892 0.892
traits 1.192 NA 1.163 1.163
.arthropd_bndnc 0.753 NA 0.753 0.346
.bird_abundance 0.025 NA 0.025 0.143
.q9 0.165 NA 0.165 0.156
.RegenerA -0.173 NA -0.173 -0.530
.entropy 0.173 NA 0.173 0.324
.Covershrubs 0.601 NA 0.601 0.608
.wing_length 0.878 NA 0.878 0.675
.bill_length 0.148 NA 0.148 0.165
.tarsus_length 0.282 NA 0.282 0.235
Variances:
Estimate Std.Err z-value P(>|z|) Std.lv Std.all
.bird_abundance 0.002 NA 0.002 0.069
.bill_length 0.294 NA 0.294 0.363
.Covershrubs 0.617 NA 0.617 0.630
.entropy 0.166 NA 0.166 0.579
.q9 0.446 NA 0.446 0.401
.RegenerA 0.073 NA 0.073 0.685
.tarsus_length 0.517 NA 0.517 0.360
traits 1.049 NA 1.000 1.000
forest 0.512 NA 1.000 1.000
.wing_length 0.646 NA 0.646 0.381
.arthropd_bndnc 1.183 NA 1.183 0.250
R-Square:
Estimate
bird_abundance 0.931
bill_length 0.637
Covershrubs 0.370
entropy 0.421
q9 0.599
RegenerA 0.315
tarsus_length 0.640
wing_length 0.619
arthropd_bndnc 0.750
Group 2 [insectivore]:
Latent Variables:
Estimate Std.Err z-value P(>|z|) Std.lv Std.all
forest =~
q9 1.000 NA NA
RegenerA 0.076 NA NA NA
entropy 0.326 NA NA NA
Covershrubs 0.327 NA NA NA
traits =~
wing_length 1.000 NA NA
bill_length 0.849 NA NA NA
tarsus_length 0.608 NA NA NA
Regressions:
Estimate Std.Err z-value P(>|z|) Std.lv Std.all
bird_abundance ~
entropy 0.356 NA 0.356 0.167
q9 -0.117 NA -0.117 -0.198
RegenerA 0.225 NA 0.225 0.096
Covershrubs -0.007 NA -0.007 -0.040
wing_length -0.049 NA -0.049 -0.072
bill_length -0.075 NA -0.075 -0.140
tarsus_length 0.112 NA 0.112 0.107
arthropod_abundance ~
bird_abundance 0.031 NA 0.031 0.017
entropy -0.066 NA -0.066 -0.016
q9 0.468 NA 0.468 0.420
RegenerA 0.858 NA 0.858 0.193
Covershrubs -0.026 NA -0.026 -0.080
RegenerA ~
Covershrubs 0.061 NA 0.061 0.838
q9 ~
Covershrubs 0.338 NA 0.338 1.165
entropy ~
Covershrubs 0.102 NA 0.102 1.268
Covariances:
Estimate Std.Err z-value P(>|z|) Std.lv Std.all
.q9 ~~
.entropy 0.146 NA 0.146 0.975
.RegenerA 0.031 NA 0.031 0.713
.RegenerA ~~
.entropy 0.010 NA 0.010 0.717
.wing_length ~~
.bill_length 0.460 NA 0.460 0.966
.bill_length ~~
.tarsus_length 0.284 NA 0.284 0.979
.wing_length ~~
.tarsus_length 0.330 NA 0.330 0.989
forest ~~
traits -0.001 NA -0.002 -0.002
Intercepts:
Estimate Std.Err z-value P(>|z|) Std.lv Std.all
forest 0.790 NA NA NA
traits 1.249 NA NA NA
.arthropd_bndnc 3.129 NA 3.129 16.291
.bird_abundance 0.316 NA 0.316 3.111
.q9 0.142 NA 0.142 0.823
.RegenerA -0.094 NA -0.094 -2.175
.entropy 0.253 NA 0.253 5.317
.Covershrubs 0.905 NA 0.905 1.527
.wing_length 0.612 NA 0.612 4.058
.bill_length 0.095 NA 0.095 0.501
.tarsus_length 0.558 NA 0.558 5.728
Variances:
Estimate Std.Err z-value P(>|z|) Std.lv Std.all
.bird_abundance 0.010 NA 0.010 0.949
.bill_length 0.414 NA 0.414 11.549
.Covershrubs 0.393 NA 0.393 1.118
.entropy 0.048 NA 0.048 21.373
.q9 0.464 NA 0.464 15.674
.RegenerA 0.004 NA 0.004 2.152
.tarsus_length 0.204 NA 0.204 21.487
traits -0.525 NA NA NA
forest -0.389 NA NA NA
.wing_length 0.548 NA 0.548 24.077
.arthropd_bndnc 0.031 NA 0.031 0.854
R-Square:
Estimate
bird_abundance 0.051
bill_length -10.549
Covershrubs -0.118
entropy -20.373
q9 -14.674
RegenerA -1.152
tarsus_length -20.487
wing_length -23.077
arthropd_bndnc 0.146
Group 3 [granivore]:
Latent Variables:
Estimate Std.Err z-value P(>|z|) Std.lv Std.all
forest =~
q9 1.000 NA NA
RegenerA 0.288 NA NA NA
entropy 0.447 NA NA NA
Covershrubs 0.313 NA NA NA
traits =~
wing_length 1.000 0.421 2.220
bill_length 0.621 NA 0.261 2.174
tarsus_length 0.476 NA 0.200 1.985
Regressions:
Estimate Std.Err z-value P(>|z|) Std.lv Std.all
bird_abundance ~
entropy 0.833 NA 0.833 0.221
q9 -0.246 NA -0.246 -0.241
RegenerA -0.433 NA -0.433 -0.106
Covershrubs 0.023 NA 0.023 0.086
wing_length -0.347 NA -0.347 -0.398
bill_length 0.124 NA 0.124 0.091
tarsus_length -0.054 NA -0.054 -0.033
arthropod_abundance ~
bird_abundance 0.044 NA 0.044 0.040
entropy 0.425 NA 0.425 0.101
q9 0.491 NA 0.491 0.429
RegenerA 0.773 NA 0.773 0.169
Covershrubs -0.010 NA -0.010 -0.033
RegenerA ~
Covershrubs 0.068 NA 0.068 1.045
q9 ~
Covershrubs 0.092 NA 0.092 0.353
entropy ~
Covershrubs 0.043 NA 0.043 0.608
Covariances:
Estimate Std.Err z-value P(>|z|) Std.lv Std.all
.q9 ~~
.entropy 0.077 NA 0.077 0.949
.RegenerA 0.046 NA 0.046 0.859
.RegenerA ~~
.entropy 0.021 NA 0.021 0.905
.wing_length ~~
.bill_length -0.090 NA -0.090 -1.029
.bill_length ~~
.tarsus_length -0.041 NA -0.041 -1.022
.wing_length ~~
.tarsus_length -0.065 NA -0.065 -1.006
forest ~~
traits 0.001 NA 0.003 0.003
Intercepts:
Estimate Std.Err z-value P(>|z|) Std.lv Std.all
forest 0.924 NA NA NA
traits 1.268 NA 3.010 3.010
.arthropd_bndnc 2.770 NA 2.770 14.923
.bird_abundance 0.851 NA 0.851 5.149
.q9 0.320 NA 0.320 1.974
.RegenerA -0.307 NA -0.307 -7.592
.entropy 0.176 NA 0.176 4.018
.Covershrubs 0.832 NA 0.832 1.346
.wing_length 0.737 NA 0.737 3.886
.bill_length 0.331 NA 0.331 2.748
.tarsus_length 0.683 NA 0.683 6.766
Variances:
Estimate Std.Err z-value P(>|z|) Std.lv Std.all
.bird_abundance 0.022 NA 0.022 0.814
.bill_length -0.054 NA -0.054 -3.725
.Covershrubs 0.397 NA 0.397 1.041
.entropy 0.035 NA 0.035 18.033
.q9 0.191 NA 0.191 7.266
.RegenerA 0.015 NA 0.015 9.115
.tarsus_length -0.030 NA -0.030 -2.940
traits 0.177 NA 1.000 1.000
forest -0.159 NA NA NA
.wing_length -0.141 NA -0.141 -3.929
.arthropd_bndnc 0.027 NA 0.027 0.794
R-Square:
Estimate
bird_abundance 0.186
bill_length NA
Covershrubs -0.041
entropy -17.033
q9 -6.266
RegenerA -8.115
tarsus_length NA
wing_length NA
arthropd_bndnc 0.206
Group 4 [omnivore]:
Latent Variables:
Estimate Std.Err z-value P(>|z|) Std.lv Std.all
forest =~
q9 1.000 NA NA
RegenerA 0.391 NA NA NA
entropy 0.461 NA NA NA
Covershrubs 0.777 NA NA NA
traits =~
wing_length 1.000 NA NA
bill_length 0.792 NA NA NA
tarsus_length 0.777 NA NA NA
Regressions:
Estimate Std.Err z-value P(>|z|) Std.lv Std.all
bird_abundance ~
entropy 0.174 NA 0.174 0.096
q9 -0.091 NA -0.091 -0.153
RegenerA -0.256 NA -0.256 -0.102
Covershrubs 0.031 NA 0.031 0.173
wing_length 0.033 NA 0.033 0.064
bill_length 0.087 NA 0.087 0.151
tarsus_length 0.093 NA 0.093 0.109
arthropod_abundance ~
bird_abundance 0.390 NA 0.390 0.099
entropy 0.814 NA 0.814 0.114
q9 1.440 NA 1.440 0.615
RegenerA 0.042 NA 0.042 0.004
Covershrubs -0.249 NA -0.249 -0.349
RegenerA ~
Covershrubs 0.137 NA 0.137 1.886
q9 ~
Covershrubs 0.357 NA 0.357 1.168
entropy ~
Covershrubs 0.120 NA 0.120 1.200
Covariances:
Estimate Std.Err z-value P(>|z|) Std.lv Std.all
.q9 ~~
.entropy 0.066 NA 0.066 0.912
.RegenerA 0.054 NA 0.054 0.885
.RegenerA ~~
.entropy 0.024 NA 0.024 0.907
.wing_length ~~
.bill_length 0.222 NA 0.222 0.999
.bill_length ~~
.tarsus_length 0.166 NA 0.166 0.991
.wing_length ~~
.tarsus_length 0.207 NA 0.207 0.995
forest ~~
traits -0.000 NA -0.000 -0.000
Intercepts:
Estimate Std.Err z-value P(>|z|) Std.lv Std.all
forest 0.669 NA NA NA
traits 1.510 NA NA NA
.arthropd_bndnc 1.436 NA 1.436 3.516
.bird_abundance -0.041 NA -0.041 -0.398
.q9 0.216 NA 0.216 1.240
.RegenerA -0.388 NA -0.388 -9.348
.entropy 0.176 NA 0.176 3.075
.Covershrubs 0.670 NA 0.670 1.173
.wing_length 0.819 NA 0.819 4.067
.bill_length 0.419 NA 0.419 2.316
.tarsus_length 0.489 NA 0.489 3.995
Variances:
Estimate Std.Err z-value P(>|z|) Std.lv Std.all
.bird_abundance 0.009 NA 0.009 0.856
.bill_length 0.180 NA 0.180 5.486
.Covershrubs 0.394 NA 0.394 1.209
.entropy 0.032 NA 0.032 9.840
.q9 0.164 NA 0.164 5.397
.RegenerA 0.022 NA 0.022 12.934
.tarsus_length 0.157 NA 0.157 10.461
traits -0.235 NA NA NA
forest -0.113 NA NA NA
.wing_length 0.275 NA 0.275 6.781
.arthropd_bndnc 0.094 NA 0.094 0.565
R-Square:
Estimate
bird_abundance 0.144
bill_length -4.486
Covershrubs -0.209
entropy -8.840
q9 -4.397
RegenerA -11.934
tarsus_length -9.461
wing_length -5.781
arthropd_bndnc 0.435
WARNING: fit measures not available if model did not converge
m2g3Expl
lavaan 0.6.15 ended normally after 559 iterations
Estimator ML
Optimization method NLMINB
Number of model parameters 147
Number of observations per group:
ALB 2800
HAI 2744
SCH 2800
Number of missing patterns per group:
ALB 2
HAI 2
SCH 2
Model Test User Model:
Test statistic 0.947
Degrees of freedom 15
P-value (Chi-square) 1.000
Test statistic for each group:
ALB 0.551
HAI 0.273
SCH 0.122
Model Test Baseline Model:
Test statistic 29301.225
Degrees of freedom 108
P-value 0.000
User Model versus Baseline Model:
Comparative Fit Index (CFI) 1.000
Tucker-Lewis Index (TLI) 1.003
Robust Comparative Fit Index (CFI) NA
Robust Tucker-Lewis Index (TLI) NA
Loglikelihood and Information Criteria:
Loglikelihood user model (H0) 50050.943
Loglikelihood unrestricted model (H1) 50051.416
Akaike (AIC) -99807.886
Bayesian (BIC) -98774.579
Sample-size adjusted Bayesian (SABIC) -99241.718
Root Mean Square Error of Approximation:
RMSEA 0.000
90 Percent confidence interval - lower 0.000
90 Percent confidence interval - upper 0.000
P-value H_0: RMSEA <= 0.050 1.000
P-value H_0: RMSEA >= 0.080 0.000
Robust RMSEA NA
90 Percent confidence interval - lower NA
90 Percent confidence interval - upper NA
P-value H_0: Robust RMSEA <= 0.050 NA
P-value H_0: Robust RMSEA >= 0.080 NA
Standardized Root Mean Square Residual:
SRMR 0.002
Parameter Estimates:
Standard errors Sandwich
Information bread Observed
Observed information based on Hessian
Group 1 [ALB]:
Latent Variables:
Estimate Std.Err z-value P(>|z|) Std.lv Std.all
forest =~
q9 1.000 NA NA
RegenerA 0.138 NA NA NA
entropy -0.094 NA NA NA
Covershrubs -0.264 NA NA NA
traits =~
wing_length 1.000 0.204 0.760
bill_length 0.612 NA 0.125 0.555
tarsus_length 0.853 NA 0.174 1.006
Regressions:
Estimate Std.Err z-value P(>|z|) Std.lv Std.all
bird_abundance ~
entropy 0.101 NA 0.101 0.079
q9 -0.006 NA -0.006 -0.014
RegenerA 0.043 NA 0.043 0.028
Covershrubs -0.007 NA -0.007 -0.076
wing_length 0.075 NA 0.075 0.377
bill_length -0.014 NA -0.014 -0.059
tarsus_length -0.111 NA -0.111 -0.359
arthropod_abundance ~
bird_abundance 0.151 NA 0.151 0.047
entropy 2.686 NA 2.686 0.652
q9 -0.473 NA -0.473 -0.372
RegenerA -0.412 NA -0.412 -0.085
Covershrubs 0.013 NA 0.013 0.045
RegenerA ~
Covershrubs 0.031 NA 0.031 0.504
q9 ~
Covershrubs 0.019 NA 0.019 0.083
entropy ~
Covershrubs -0.003 NA -0.003 -0.037
Covariances:
Estimate Std.Err z-value P(>|z|) Std.lv Std.all
.q9 ~~
.entropy 0.003 NA 0.003 0.373
.RegenerA 0.002 NA 0.002 0.354
.RegenerA ~~
.entropy -0.000 NA -0.000 -0.005
.wing_length ~~
.bill_length 0.002 NA 0.002 0.064
.bill_length ~~
.tarsus_length 0.002 NA 0.002 0.543
.wing_length ~~
.tarsus_length 0.003 NA 0.003 0.943
forest ~~
traits 0.000 NA 0.000 0.000
Intercepts:
Estimate Std.Err z-value P(>|z|) Std.lv Std.all
forest 0.002 NA NA NA
traits 0.000 NA 0.000 0.000
.arthropd_bndnc 2.610 NA 2.610 15.164
.bird_abundance 0.292 NA 0.292 5.434
.q9 1.355 NA 1.355 10.008
.RegenerA -0.003 NA -0.003 -0.072
.entropy 0.626 NA 0.626 14.984
.Covershrubs 1.203 NA 1.203 2.093
.wing_length 1.983 NA 1.983 7.389
.bill_length 1.239 NA 1.239 5.517
.tarsus_length 1.364 NA 1.364 7.886
Variances:
Estimate Std.Err z-value P(>|z|) Std.lv Std.all
.bird_abundance 0.003 NA 0.003 0.935
.bill_length 0.035 NA 0.035 0.692
.Covershrubs 0.331 NA 0.331 1.003
.entropy 0.002 NA 0.002 1.077
.q9 0.034 NA 0.034 1.837
.RegenerA 0.001 NA 0.001 0.955
.tarsus_length -0.000 NA -0.000 -0.012
traits 0.042 NA 1.000 1.000
forest -0.016 NA NA NA
.wing_length 0.030 NA 0.030 0.422
.arthropd_bndnc 0.024 NA 0.024 0.818
R-Square:
Estimate
bird_abundance 0.065
bill_length 0.308
Covershrubs -0.003
entropy -0.077
q9 -0.837
RegenerA 0.045
tarsus_length NA
wing_length 0.578
arthropd_bndnc 0.182
Group 2 [HAI]:
Latent Variables:
Estimate Std.Err z-value P(>|z|) Std.lv Std.all
[truncated: 1,155 more rows]
